# Supplementary material for: PrPC-facilitated cell signaling activates phospholipase Cɣ1 and triggers an Arc/Arg3.1 response in mouse and iPSC-derived human neurons
Source: Stem Cell Reports. 2026 May 14;21(6):102924. doi: 10.1016/j.stemcr.2026.102924 (PMC13261956; doi:10.1016/j.stemcr.2026.102924)
Supplement: Data S1. Tables S1 and S2 [file mmc2.xlsx]

## Sheet: Table S1-iN RNA-sequencing
Gene Symbol	log2 (Fold Change): POM1/IgG	Adj. P-value: POM1 vs IgG
ENSG00000267520	-8.46243	8.16e-10			Decreased	24
FAM187A	-22.0226	1.73e-05			Increased	29
ENSG00000279303	21.8506	1.73e-05
TFAP2C	1.17321	0.000320965
RASGRP1	0.984602	0.000334957
HCFC1	0.229776	0.000708593
SULT1C4	0.556395	0.00158142
SLC25A25	-0.270998	0.00272485
KAZALD1	0.663155	0.00339969
ABCD2	0.368722	0.0038618
DNMT3A	0.256759	0.00395906
ZNF441	-0.603267	0.00395906
OPN3	0.306856	0.00398357
DNAJC4	-0.357895	0.00555739
VIRMA	-0.584604	0.00555739
MYH15	0.814748	0.0119297
SMC2	0.523864	0.01506
ZIM2-AS1	-3.03053	0.0213445
ENSG00000261069	0.87352	0.0281495
SST	-1.09101	0.0301176
LSM11	-0.275208	0.0304816
PTGER3	0.561713	0.0331693
RNF138	-0.294349	0.0370534
PPP1R15A	-0.221114	0.0394733
DGKI	0.30035	0.0486387
SIPA1L2	0.235221	0.0512001
COG5	-0.32645	0.0575274
AATK	0.253763	0.0652788
FUNDC1	0.334016	0.0657313
EMC3-AS1	1.60045	0.0657313
MIR100HG	0.46779	0.0657313
PCSK5	0.486806	0.0670431
LINC01521	0.564281	0.0674535
RSPO4	-0.585556	0.0734194
ZNF382	-0.44967	0.0734194
ENSG00000259868	2.16623	0.0734194
GTF2A1	0.184733	0.0756741
DHRS11	-0.573268	0.0756741
CRAMP1	-0.33532	0.0771636
HIRA	0.239118	0.0771636
CGRRF1	-0.457424	0.0771636
CPSF2	0.471103	0.0771636
SAMD4A	-0.285927	0.0777444
ZNF431	-0.476582	0.0777444
SATB2	0.430181	0.0781852
SLC16A1-AS1	-0.586172	0.0843232
DDIT3	-0.492896	0.0946841
PCF11	-0.432696	0.094909
KLF11	-0.41877	0.094909
DAW1	1.04673	0.09824
GRPR	1.44163	0.09824
PTPN11	0.165202	0.09824
C22orf39	-0.256449	0.09824
MMP11	0.490863	0.105768
GCOM1	1.34029	0.105768
B4GALNT3	-1.05926	0.105768
H2BC6	1.29415	0.105768
PRKAB2	-0.347886	0.116813
ZSCAN18	-0.283309	0.129914
WSCD1	0.213886	0.131492
PHF21B	0.45832	0.132747
MAP2K7	-0.24469	0.132747
CATSPERG	-0.681917	0.132747
EIF5	-0.280087	0.132747
TSC2	-0.296047	0.132747
FASTKD2	-0.226445	0.132747
PLXNC1	-0.194458	0.132747
CLVS2	0.292048	0.132747
APCDD1	0.906098	0.132747
ARHGAP27	-1.03164	0.132747
GSG1L	-1.12907	0.132747
MAFF	-0.383352	0.132747
RTL8B	0.430196	0.132747
ARRDC3-AS1	1.25551	0.132747
STARD13	0.383724	0.135583
GPR176	0.252605	0.140731
POSTN	-2.09949	0.148685
SLC16A14	-0.410894	0.148685
CCDC68	0.853506	0.148685
FBXL7	0.35327	0.148685
THUMPD3-AS1	-0.578608	0.148685
ENSG00000285517	0.906323	0.148685
MYCBP	-1.70728	0.15058
TPT1-AS1	-0.263587	0.153565
PLXDC2	0.553385	0.154502
GRIK3	-0.246165	0.154502
PIK3R1	0.183852	0.159723
TMEM45A	0.79759	0.15993
BTBD17	0.538398	0.166787
LAMC3	-1.39926	0.168186
PAK1IP1	-0.302242	0.168186
CD274	0.549191	0.168186
TTYH3	0.131735	0.168186
CDH13	0.366414	0.168186
FAM153A	-0.800147	0.168186
MYD88	0.745425	0.168186
SH2D5	-0.450019	0.168186
KMT2B	-0.359273	0.168186
ZNF540	-0.3186	0.168519
A2M	-1.04368	0.172089
ZNF566	-0.382301	0.172089
MATN1	-0.887989	0.172514
ADGRF5P1	0.722163	0.174597
ATRX	0.262563	0.179243
KCNN1	0.269614	0.185085
ACSL6	-0.24046	0.188162
ICE2	-0.568602	0.191373
SFXN3	-0.305793	0.197651
THAP9-AS1	-0.572344	0.197651
CAMK2D	-0.18459	0.205735
SMIM45	0.314325	0.205735
ENSG00000279369	0.532647	0.205753
DMXL1	-0.340341	0.212354
TTC33	0.266936	0.215271
NTS	0.636144	0.215271
MAML3	0.211064	0.215271
MAPT-IT1	0.472277	0.215271
SUGT1P4-STRA6LP-CCDC180	-0.561423	0.218026
ENSG00000259994	-0.508151	0.218026
SLC16A9	-0.741605	0.221573
GRK5	0.17287	0.223064
GPRIN2	0.198562	0.231956
FAM86C2P	0.545614	0.232204
RTL1	0.661961	0.236617
IL17RA	0.607075	0.239353
ZNF358	0.196662	0.242377
ZNF702P	0.327321	0.242377
ZNF213-AS1	0.380466	0.256905
OGA	-0.287493	0.257148
APBB3	-0.232927	0.261839
CEBPZ	-0.285166	0.261839
NUP214	-0.361642	0.261839
CA8	-0.914001	0.261839
SPATA20	0.20867	0.264365
IRS4	-0.785518	0.264365
SPTSSB	0.472088	0.266692
LINC00963	0.334292	0.270162
SNTG1	0.392361	0.270701
H2BC5	1.02282	0.270882
PDGFD	0.397527	0.270882
NELL1	0.191335	0.271393
UQCRC2	-0.204697	0.272988
LRATD1	0.203181	0.272988
PAQR3	-0.207722	0.272988
LAMB3	-0.832422	0.278151
CPT1A	0.3142	0.281373
SIRT5	0.264622	0.281373
POPDC3	0.350417	0.281373
TMCC1-DT	-0.677553	0.281373
TTF2	-0.776442	0.28242
PPP4R1	0.489416	0.283224
CHRNA3	-0.426382	0.284343
BRCA2	1.79151	0.284343
PADI1	0.865947	0.284343
PSD3	0.250059	0.284343
RGPD8	-0.375689	0.284343
ZNF663P	1.05748	0.284343
UBE2E3	0.369292	0.291063
LINC02891	1.46031	0.291063
DCAF4	-0.412869	0.291644
NEK8	-0.683664	0.291644
STIMATE	-0.427821	0.291644
CDH20	0.517506	0.29584
HLX	1.10527	0.29584
ENSG00000289694	0.88325	0.309013
MSANTD4	0.175573	0.310076
ENSG00000279196	-0.916156	0.310076
ZDHHC23	-0.764655	0.310226
THUMPD1	-0.223326	0.31028
COL1A1	-3.28292	0.31028
TNIP1	0.265339	0.31028
SYTL5	0.44051	0.31028
PCLAF	1.35239	0.31028
H2AC6	1.26962	0.31028
ENSG00000260293	0.382004	0.31028
ARHGAP24	0.867973	0.312043
ANOS1	0.596316	0.314995
SMARCE1	0.149749	0.314995
TNRC6A	-0.335881	0.314995
RIC8B	-0.235824	0.314995
B3GAT2	-0.290596	0.314995
MAX	-0.253281	0.314995
IGF1R	0.206672	0.314995
MPC2	-0.168388	0.314995
CHTOP	-0.142493	0.314995
CEP295	-0.354104	0.314995
ZNF395	-0.380874	0.314995
ENSG00000232533	0.356801	0.314995
ENSG00000273270	0.333584	0.314995
ENSG00000280106	-0.909346	0.314995
ST18	0.78565	0.320913
ENSG00000264112	-0.671542	0.320913
ST3GAL6	-0.67961	0.322266
OSGIN2	-0.24266	0.325232
VEZT	0.262885	0.326791
SMUG1	0.342212	0.334714
RB1	0.203807	0.340899
XRN1	-0.70517	0.341336
ENSG00000266086	-1.19389	0.341336
TFAP2E	-0.807509	0.343014
CHD2	-0.279154	0.343014
HCG11	0.401477	0.343014
PCMTD1-DT	0.301136	0.343014
CTC-338M12.4	-0.504169	0.343014
HMG20B	0.498888	0.343057
GABRE	0.265597	0.345418
EOGT	-0.787901	0.346113
ZNF506	-0.287374	0.348278
FAH	-0.369008	0.348278
ZNF704	0.223928	0.348278
EPS8L2	0.334645	0.348278
EOLA2-DT	-1.01397	0.348278
CENPS-CORT	1.23643	0.348278
LARS2	0.292637	0.3484
ENSG00000254837	0.376168	0.3484
KHDRBS3	0.357981	0.348932
PEX26	0.21277	0.35321
RNF182	0.440402	0.355588
ADAMTS2	-0.388349	0.359261
AQP5	0.672223	0.360877
STAT2	-0.320998	0.360877
CDH22	-0.286771	0.364388
COL6A2	0.231849	0.366511
SMIM15	0.205771	0.366602
ENSG00000258728	-0.751453	0.36702
ENSG00000285382	-0.456457	0.36702
LARS1	-0.168986	0.36783
RASGEF1B	-0.339517	0.368341
POU6F1	0.432345	0.368341
HSPB7	0.656135	0.371162
ENSG00000286132	-3.54843	0.375564
NRP2	0.24307	0.378168
PASK	-0.382284	0.379331
SLC19A2	-0.36661	0.37953
PLK4	1.28835	0.37953
COL8A1	-2.88602	0.37953
CDH18	0.185273	0.37953
FBRS	-0.231316	0.37953
NPPC	-0.467392	0.37953
ZNF367	-0.592435	0.37953
SERPINB8	-0.545286	0.37953
ATCAY	-0.160751	0.37953
FAM161A	-0.363527	0.37953
PRIMA1	-0.377813	0.37953
GNAO1-DT	0.70553	0.37953
FPGT	0.780976	0.37953
ENSG00000288973	-0.275999	0.37953
ITGA11	0.613194	0.381977
C22orf46	0.217353	0.381977
STK16	0.2283	0.385073
TRMT44	-0.398849	0.385073
CCNL1	-0.604959	0.385073
CDC42BPG	0.742877	0.385073
MAPKAPK2	0.188157	0.38824
DENND5B	0.178421	0.38824
KCNK2	-0.861972	0.389675
ZNF532	0.187176	0.393796
AEBP1	0.466205	0.395302
FBXO17	0.47473	0.395302
GID4	-0.210304	0.399434
FRRS1L	0.145857	0.399816
TSPOAP1	-0.218707	0.400968
IFRD1	-0.182944	0.400968
FAM53C	-0.162538	0.400968
ZNF204P	0.29686	0.400968
LINC00645	0.812386	0.400968
RAP2C	0.242735	0.403961
SEC31A	-0.180924	0.403961
CDC42EP3	0.242696	0.403961
ENSG00000248206	1.02366	0.403961
ADAT1	0.337351	0.41022
ENSG00000286485	0.978237	0.41112
FLCN	-0.217142	0.412261
UBXN6	-0.25647	0.412261
CLDN6	0.530224	0.412261
CPLANE1	-0.261735	0.412261
CRLF1	0.687983	0.412511
GAS2L1	0.328677	0.416497
RPS6KA6	0.361414	0.419161
C11orf96	-0.310803	0.419236
ENSG00000260086	0.960511	0.419236
ZDHHC22	-0.16579	0.423355
KDSR	-0.297742	0.423443
RASL11A	-1.02979	0.425287
SNRPA1	-0.273839	0.425287
RABEP2	-0.362582	0.427953
NCOA6	0.22814	0.428053
ADORA1	0.330525	0.433749
KLHL23	0.222648	0.433749
ATG2B	0.209433	0.447401
TMEM74B	-0.367569	0.447401
ENSG00000286000	-1.0287	0.447401
IL5RA	2.0682	0.44865
GGT5	-0.972374	0.44865
LACTB	-0.340812	0.44865
MANBA	-0.281557	0.44865
TAF8	0.328072	0.44865
SDE2	-0.222073	0.44865
SCHIP1	0.303043	0.44865
RGS7	-0.296636	0.44865
LMLN	-0.389746	0.44865
ABCA4	1.9876	0.44865
TMEM199	0.491578	0.44865
F7	-1.04595	0.449141
CLTCL1	-0.270589	0.449141
WDR7	0.27521	0.449141
SLC7A6	0.591088	0.449141
PHF1	-0.176211	0.449141
PRPH2	-0.462995	0.449141
DNAH1	-0.546673	0.449141
PTK2B	0.610796	0.449141
ZNF211	-0.382986	0.449141
EFNB2	0.370587	0.449141
OSER1	-0.307952	0.449141
TUFT1	-0.247013	0.449141
FRS2	0.302653	0.449141
TMEM100	0.71801	0.449141
CCNYL2	-0.674209	0.449141
B3GLCT	0.532643	0.449141
ENSG00000236841	0.69196	0.449141
ENSG00000249592	-0.327784	0.449141
MSH5-SAPCD1	-1.10494	0.449141
ZNF426-DT	-0.522822	0.449141
CELF1	-0.241393	0.451079
ZCCHC8	-0.29225	0.452971
ZNF574	-0.242587	0.452971
FNBP4	-0.427257	0.452971
SOGA1	0.12409	0.452971
COL6A3	-3.89246	0.452971
LMO1	-0.257827	0.452971
SPRY3	0.25957	0.452971
ZNF252P	0.219561	0.452971
CEBPZOS	-0.215324	0.452971
MEI4	1.03544	0.452971
ENSG00000289027	-3.34098	0.452971
CC2D2A	-0.30816	0.455485
STX2	-0.27697	0.455485
TRAPPC13	0.221002	0.455485
CTNNAL1	-0.56939	0.455485
ACAP3	-0.190451	0.455485
ZNF333	-0.439222	0.455485
ZNF385A	0.273781	0.455485
PGAM2	0.956158	0.455485
FAT3	0.276936	0.455485
FGD6	-0.405985	0.455485
DIO3	0.362921	0.455485
HMGN2	-0.326948	0.455485
ANKRD34C	0.429314	0.455485
RPL13AP5	-0.457516	0.455485
H2BC20P	0.960088	0.455485
SRXN1	0.255454	0.455485
ENSG00000285542	-1.08544	0.455485
ENSG00000287918	0.717691	0.455485
ZC3H6	-0.440376	0.463057
DISP3	-0.197107	0.463057
IL18R1	1.10076	0.464295
TSC22D2	-0.228992	0.464295
CCDC18-AS1	-0.515765	0.464295
BVES	0.410829	0.465347
BCAT1	0.214526	0.467459
TIAM2	-0.435763	0.467459
ALMS1	-0.303563	0.471552
MROH8	0.429798	0.472344
MAP2K6	0.258265	0.472344
EPHA6	-0.42646	0.473653
ZNF222	-0.462688	0.475643
TBC1D3L	-0.432186	0.475796
ENSG00000287630	1.00091	0.478991
ATXN7L3	0.229421	0.48229
ZBTB11	-0.2702	0.48474
EBF4	0.247665	0.48474
TSPAN12	1.26693	0.48474
CAPS2	0.826809	0.48474
ATP5MC2	-0.184518	0.49054
CFD	0.314439	0.49054
SPIRE2	-0.268042	0.49054
FRMD3-AS1	1.34193	0.495422
PLEKHB1	0.588223	0.495887
SYNE2	0.231059	0.495887
TM9SF3	0.148946	0.495887
MLLT10	-0.345174	0.495887
HSD17B14	0.36023	0.495887
ASAP3	-0.179146	0.495887
ABL1	0.123829	0.495887
TSPAN14	0.263764	0.495887
NCLN	-0.393631	0.495887
INTS11	-0.204758	0.495887
ZNF414	0.209148	0.495887
SLCO5A1	0.320384	0.495887
PSPH	0.275836	0.495887
CCDC82	-0.27106	0.495887
PLPP7	0.268344	0.495887
AQP3	0.462532	0.495887
PHYHIP	-0.260564	0.495887
CDKN2AIP	-0.284572	0.495887
TAS1R3	0.732191	0.495887
DDX51	-0.482467	0.495887
HS6ST3	0.318656	0.495887
SAMD11	-0.355087	0.495887
PARVB	0.588866	0.495887
SLC25A29	-0.238068	0.495887
FAM218A	-0.74571	0.495887
USP24	0.262261	0.497176
TRMT9B	0.279924	0.499894
LDLRAD3	0.184891	0.501543
PTPDC1	-0.263653	0.502076
ZNF275	-0.199876	0.505768
CARF	0.270998	0.506314
TTC3P1	0.373155	0.506329
PPP1R37	-0.144436	0.506456
HMCN2	-0.417602	0.506456
WDR5	-0.233899	0.506456
FAM163B	0.534458	0.506456
ZNF442	-0.927131	0.506456
RHOF	0.282296	0.50648
SETD6	-0.355173	0.507598
CNRIP1	-0.188565	0.508382
COL3A1	-2.40495	0.508382
SETD7	-0.145625	0.51067
RBPMS2	0.475155	0.51067
HYI	0.432773	0.51067
WASHC3	0.213188	0.512211
STXBP4	1.09055	0.513109
PMM1	-0.16312	0.51697
JADE1	-0.335107	0.5171
MICALL1	0.266049	0.5171
BLOC1S6	-0.159608	0.5171
RNASEL	0.468456	0.5171
FAM8A1	-0.162162	0.5171
ATPSCKMT	0.470475	0.5171
EXT2	0.167917	0.5171
RABGEF1	-0.166601	0.5171
DHRS1	-0.219242	0.5171
SPACA9	-0.233901	0.5171
CDT1	-1.17248	0.5171
ZNF730	-0.748683	0.5171
C6orf120	0.224083	0.5171
OIP5-AS1	-0.179801	0.5171
ENSG00000263126	-0.981861	0.5171
SMIM17	-0.528071	0.5171
TMEM230	0.236912	0.518029
IRAK2	-0.281671	0.518029
FLNB	-0.236539	0.518029
FAM131B	0.133567	0.518029
TMUB2	-0.126887	0.518029
SHISA2	0.301012	0.518029
ZBTB20	0.766515	0.518029
ACBD3	-0.200241	0.518029
ENSG00000287126	0.522027	0.518029
ICA1L	-0.209764	0.518705
PTGES3L-AARSD1	0.519127	0.520809
PRDX6	-0.176621	0.526025
ING5	-0.351265	0.526025
LINC01561	0.790029	0.526025
MPDU1	0.354567	0.527402
QPCT	0.374157	0.528504
SLIT2	0.266283	0.529515
ENSG00000259869	0.362368	0.529515
PRCP	0.189968	0.530348
FADS3	-0.283029	0.533421
COL5A3	-0.836279	0.53451
CST3	0.309161	0.53451
ATP4A	-1.20116	0.53451
INPP4B	0.524283	0.53451
GDAP1L1	-0.232326	0.53451
TMEM127	0.211695	0.53451
C1QL3	0.608627	0.53451
RPS6KA3	0.205503	0.53451
SNX10-AS1	0.38735	0.53451
ENSG00000231863	1.44289	0.53451
DPP10-AS1	0.868656	0.53451
ENSG00000275367	-0.409445	0.53451
ZNF616	-0.449617	0.534562
UBAP1L	-0.481285	0.537228
PDE6B-AS1	-0.75172	0.538388
PRPF6	-0.122204	0.53861
PDLIM2	0.405313	0.53861
LINC00652	0.685534	0.53861
ZFHX3	0.359704	0.540029
EXTL3	0.247673	0.540534
UNKL	-0.307943	0.540534
HCFC2	-0.31265	0.540534
SLC2A11	0.206158	0.540534
PTPRF	-0.179808	0.540534
VWA5B2	-0.380408	0.540534
WWC2	-0.33691	0.540534
ANKS3	-0.306591	0.540534
AHCYL1	-0.115882	0.540534
GNG12	0.333331	0.540534
ZNF483	-0.578936	0.540534
ENSG00000205959	-0.849026	0.540534
LINC00472	0.496869	0.540534
TBX5-AS1	0.538786	0.540534
ENSG00000269918	0.322622	0.540534
ENSG00000287335	0.760936	0.540534
ENSG00000288802	-0.239806	0.540534
ENSG00000288823	-1.16619	0.540534
MKKS	0.186215	0.540816
GLS2	-0.248973	0.54118
ENSG00000289201	-0.605961	0.541191
DHX8	0.263963	0.541953
ZNF233	0.631713	0.542848
ACSF3	-0.35284	0.542848
ENSG00000284968	0.786603	0.543058
EMC8	-0.408492	0.547241
SNHG20	-0.410987	0.547241
ENSG00000249803	-0.266605	0.547241
FAM81A	-0.361508	0.548106
CLUH	-0.260724	0.548532
TARBP1	-0.73114	0.553998
FKBP7	0.242372	0.554904
XBP1	-0.196334	0.554904
GGA2	-0.334868	0.554904
NUMBL	-0.221048	0.554904
KCNH3	0.326352	0.554904
PARN	-0.224064	0.554904
GABRB2	0.549788	0.554904
ZNF22-AS1	0.46785	0.554904
AGFG1	0.208683	0.554904
PLAAT3	0.209761	0.554904
PEAR1	0.886163	0.554904
CRLF2	0.448474	0.554904
IMPDH1P10	0.799618	0.555086
RPS2P5	-0.226842	0.555086
ENSG00000271533	-0.734263	0.555086
STX6	0.189111	0.555618
SYNJ2	0.517148	0.557767
FBXL4	0.202691	0.557767
PHF13	-0.217759	0.557767
TMEM164	0.213881	0.557767
ENSG00000255310	0.384192	0.557767
ENSG00000277969	0.624426	0.557767
ENSG00000289438	0.400512	0.557767
PPP2R1B	-0.298034	0.558847
TRAM2-AS1	0.2613	0.558847
PLD6	-0.656011	0.559306
ANKRD35	-0.398799	0.559306
PCIF1	0.164002	0.559737
SLC35A3	-0.35514	0.559737
APOE	0.670546	0.559737
RGS8	0.483273	0.559737
RPRD2	-0.121924	0.559737
TMEM183A	0.184279	0.559737
ATXN2L	-0.223864	0.559737
AKAP13	0.275192	0.559737
BOLA1	0.356563	0.559737
ENSG00000186019	0.450354	0.559737
KATNA1	-0.537078	0.559737
ATP6V1G2	-0.14788	0.559737
NBPF15	-0.198469	0.559737
ENSG00000286873	0.706192	0.559737
KAT14	0.162388	0.559884
RBM3	-0.246565	0.561551
HCRTR1	-0.379556	0.561551
C4orf33	0.213937	0.561551
RANBP3L	1.38314	0.561551
MC4R	0.62464	0.561551
KIF5C	0.136889	0.561551
ZNF439	-0.35073	0.561551
CRIP1	0.660352	0.561551
ENSG00000267436	-0.938178	0.561551
ENSG00000271755	-0.341542	0.561551
ENSG00000283041	-0.331607	0.561551
ENSG00000287310	-1.18301	0.561551
SLC4A11	-0.914586	0.566764
GPR50	0.46981	0.566764
ELMOD1	-0.254777	0.566764
SOX6	1.16694	0.566764
GNS	0.161506	0.566764
PELP1	-0.114995	0.566764
CORIN	1.35593	0.566764
GUCY1A1	-0.404126	0.566764
TMEM63C	-0.163474	0.566764
IRF2BP1	-0.158489	0.566764
SNX33	0.367387	0.566764
RNA5-8SN1	-8.70014	0.566764
ENSG00000279259	-0.787321	0.566764
INPP5K	-0.226227	0.567691
ENSG00000287104	0.31228	0.567691
MEF2C	0.443234	0.571467
PPIF	-0.253121	0.571467
ACTR1B	0.183124	0.571467
GPR155	0.176585	0.571467
H1-10	0.126546	0.571467
TREX1	0.835642	0.571467
ODC1-DT	-0.745123	0.571467
MET	0.470215	0.572115
HNRNPA1P48	-0.287737	0.572115
PTPN23	-0.116572	0.57372
REXO1	-0.147055	0.57372
SMURF2	-0.231791	0.57372
HELZ2	-0.38739	0.57372
USP19	-0.162337	0.57372
SATL1	0.492064	0.57372
RPL12P16	-0.464104	0.57372
HMGN2P5	-0.50036	0.57372
TSPAN5-DT	-0.356161	0.576094
AGPAT4	-0.166509	0.576261
C6	1.23722	0.576261
UBN2	-0.21692	0.576261
SGCB	0.167346	0.576261
INTS4P1	-0.906811	0.576261
DCLK2	0.118951	0.576261
TOP3A	-0.250268	0.576261
SEZ6	-0.244906	0.580877
ISM2	-0.46706	0.580877
SORCS1	0.321178	0.580877
SHKBP1	0.533828	0.580877
XKR6	0.274698	0.580877
BBLN	-0.192615	0.580877
LINC01547	0.360005	0.580877
PNMA5	-0.530746	0.582005
FAM86JP	0.614631	0.586237
PNMA6A	-0.249527	0.587158
RHOT2	-0.332413	0.587263
BRF2	-0.246878	0.588528
POLG2	-0.421449	0.593126
ARHGEF1	-0.494382	0.594433
PPFIBP2	-0.650967	0.594433
TSPYL2	-0.344483	0.59578
NCAPH	0.78173	0.599859
ZNF432	-0.383827	0.599859
COASY	0.194906	0.600491
ETFB	0.235801	0.600491
ARMCX1	-0.17407	0.600491
FAHD2B	-0.191628	0.600491
ENSG00000173727	0.514381	0.600491
ANKLE2	-0.204495	0.600491
NUDT11	-0.196349	0.600491
RPS3AP6	-0.472537	0.600491
ENSG00000267058	-0.538947	0.600491
ENSG00000272425	0.618709	0.600491
CBLL1	-0.205305	0.600541
ABCG1	-0.179157	0.600541
MMRN2	0.54497	0.600541
BAALC-AS1	0.545922	0.600541
ZFAND6	0.14945	0.601133
RECQL	-0.373655	0.601889
CD22	-1.24366	0.601889
FAT1	0.314286	0.601889
VWA8	0.211073	0.601889
EEF2K	0.292566	0.601889
MFAP2	0.367506	0.601889
PKP4	0.161654	0.601889
C9orf72	0.149489	0.601889
GFRA1	-0.249386	0.601889
FHIP2B	-0.33139	0.601889
ZNF66	1.21899	0.601889
SCNN1D	-0.44601	0.601889
ATXN7L2	-0.294878	0.601889
ZNF654	-0.228687	0.601889
SSTR2	0.164089	0.601889
TNFAIP8L1	0.199518	0.601889
GPRIN3	0.167747	0.601889
SOGA3	0.188528	0.601889
ZNF214	-0.702526	0.602626
RAB11FIP3	-0.154571	0.605191
PABPC5	0.359068	0.605191
GPR156	0.274211	0.605191
IER3-AS1	0.56638	0.605191
PCDHGA8	-0.523257	0.606373
HDAC4	-0.183159	0.606834
STAG1	0.204597	0.606834
PGM2	-0.57691	0.607417
GABPB1	0.264603	0.60785
ZPR1	-0.258672	0.608691
DOCK7	-0.220646	0.608691
DNAJB9	-0.217982	0.608691
CDC73	0.269591	0.608691
UNC80	0.241016	0.608691
PPA1	-0.130579	0.608691
JAKMIP3	-0.258123	0.608691
ZNF527	-0.554207	0.608691
RAMP2-AS1	0.284127	0.608691
TTC30A	0.241444	0.608691
COPS8	0.114137	0.608691
PKD1P5	-0.408613	0.608691
AGFG2	-0.285289	0.608953
DNAJC22	0.832345	0.609118
USP35	-0.190131	0.610604
CEP57	-0.199827	0.610604
LINC02762	0.369676	0.610604
ENSG00000260464	0.30713	0.610604
ENSG00000270096	-0.926102	0.610604
ENSG00000285331	0.313262	0.610604
GREM2	-0.292738	0.61096
TMEM200C	0.249912	0.612234
RNF19B	-0.23018	0.613124
FBXO38-DT	0.421879	0.613124
SNAPC4	-0.244183	0.614627
ATP8B2	-0.207178	0.615284
MEAK7	0.212309	0.616131
POMGNT2	0.143552	0.616165
HSD17B4	0.281869	0.617792
CTNND1	-0.243101	0.617792
NKD2	-0.2526	0.619136
LPAR4	1.13787	0.619136
NPIPB12	-0.572591	0.619136
ZBTB7C	0.226308	0.619136
NPEPL1	-0.539097	0.619136
SIX3-AS1	0.446042	0.619136
ZNF444	0.168633	0.619805
RPL35P5	-0.438386	0.619805
FAM86EP	0.420457	0.621257
GALNT16	-0.142002	0.624108
UGGT2	-0.215074	0.624108
ABCC6P2	1.25191	0.626632
SDF4	-0.158745	0.627072
SH3D19	0.193155	0.627072
SLC10A4	0.673387	0.627072
ENDOV	-0.188606	0.627072
NR2C2AP	-0.326794	0.627502
TLL1	0.828867	0.628013
CWC15	0.136108	0.629569
OMA1	-0.67365	0.635597
EXTL2	0.201593	0.635597
CHST9	0.255276	0.637322
LMNTD2-AS1	-0.305376	0.637322
MBD3	0.191008	0.638688
TAF2	0.168867	0.639023
BCKDHB	0.298298	0.639023
TSPAN15	-0.249973	0.639023
KLHL4	0.263299	0.639023
UNC119	-0.13458	0.639023
SNX17	0.200019	0.639023
KMT5C	-0.504766	0.639023
DOK3	0.533498	0.639023
TNKS1BP1	-0.231171	0.639023
CLGN	0.151242	0.639023
ZNF281	-0.189505	0.639023
FOXD4	0.49122	0.639023
MTSS1	0.0861487	0.639023
ZNF169	-0.390238	0.639023
C20orf204	-0.545538	0.639023
C20orf203	-0.589039	0.639023
RUSC2	-0.112382	0.639023
ENSG00000230021	2.24948	0.639023
RPS28	-0.245989	0.639023
TRHDE	0.716367	0.639308
SCN1A	0.271594	0.639308
MEGF6	-0.293836	0.64114
ENSG00000288700	-1.16239	0.64114
ZMYND10	0.588242	0.641571
OGFOD1	-0.168637	0.641571
PIK3CA	0.177654	0.641571
PEDS1-UBE2V1	1.5163	0.641571
CCNT1	-0.293918	0.641571
TRPM4	-0.389474	0.641571
RPLP1	-0.241809	0.641571
ADCYAP1	-0.149944	0.641571
TENM2	0.306959	0.641571
PCGF6	-0.375646	0.641571
CBR1	0.189701	0.641571
GRIK2	0.3496	0.641571
ZNF664	0.135368	0.641571
NOTUM	0.317674	0.641571
BTBD8	-0.206257	0.641571
RPS3AP26	-0.542982	0.641571
ENSG00000247416	1.27106	0.641571
SELENOP	0.587744	0.641571
ENSG00000254602	0.803965	0.641571
ENSG00000254732	-1.63523	0.641571
PDF	-0.472082	0.641571
ENSG00000259363	0.328586	0.641571
ENSG00000261168	0.455341	0.641571
LINC02564	0.539707	0.641571
ENSG00000285564	0.851449	0.641571
ENSG00000288187	0.606475	0.641571
NAGPA	-0.409874	0.642096
CSNK1A1	0.118035	0.642096
MIDEAS	-0.378421	0.642096
S100A16	1.59449	0.642096
ENSG00000279145	-0.439982	0.642096
PARP3	0.256425	0.643823
POLRMT	-0.282994	0.645811
PROX2	0.743935	0.645811
AQP4	0.336487	0.645811
ZBTB38	0.269791	0.645811
SNHG7	-0.386913	0.645811
NUFIP2	-0.230136	0.645888
PTGFR	0.4216	0.645888
GABRB1	0.249886	0.645888
RRM1	-0.149604	0.645888
EXD3	-0.465205	0.645888
MIR29B2CHG	-0.602815	0.645888
BTBD19	-0.813035	0.645888
LINC02172	1.48759	0.645888
SMIM3	0.312818	0.645888
CCZ1B	0.225317	0.647941
ATP13A3-DT	0.291254	0.649101
RPL7L1	0.144264	0.65131
B3GNT9	0.491491	0.65131
ENSG00000235023	0.905168	0.652154
FBXW11	0.114776	0.653006
HACE1	-0.21093	0.653006
ANKRD7	1.11417	0.653006
ESYT2	-0.143541	0.653006
PLCG1	0.212158	0.653006
YEATS4	-0.290035	0.653006
ANKRD36	-0.35633	0.653006
CRHBP	-0.496644	0.653006
CYB5D1	-0.212094	0.653006
TTC30B	0.356482	0.653006
RPS6KL1	0.227182	0.653006
EGFL6	0.278455	0.653006
C4B	-1.08823	0.653006
GOLGA8N	-1.10713	0.653006
TMEM250	0.2151	0.653006
SPECC1-DT	0.494459	0.653006
SBF1	0.0802438	0.655066
TELO2	-0.185621	0.655066
TSNAX	0.162925	0.655066
BRD4	0.0910591	0.655066
HDAC8	0.222565	0.655066
ZFYVE28	-0.326612	0.655066
FGFR4	-0.733713	0.655066
ZNF496	-0.235812	0.655066
ZNF622	-0.140495	0.655066
VSTM2B	-0.193591	0.655066
ANKRD19P	-0.873383	0.655066
H1-0	0.5096	0.655066
PDXDC2P-NPIPB14P	-0.405334	0.655066
ANKRD34A	0.199801	0.655066
ITIH4	-0.996208	0.655662
SH2D4A	-1.18201	0.655662
EEF1B2	-0.249962	0.655662
RBBP6	-0.305342	0.655662
TERF2	0.192279	0.655662
PDGFRA	-1.54334	0.655662
DAPL1	0.624279	0.655662
KLHL15	-0.224428	0.655662
NRBP2	-0.230461	0.655662
PCDH18	1.23475	0.655662
CEP290	-0.294226	0.655662
ZNF521	0.153918	0.655662
ENSG00000213963	-0.430597	0.655662
ZBED8	-0.226684	0.655662
ENSG00000267481	-0.710679	0.655662
AGAP9	-0.486088	0.657107
SLC10A7	-0.243177	0.657208
SPTBN5	0.998947	0.657208
MKNK2	-0.366174	0.663246
FAM162A	-0.200754	0.663246
DNAH7	0.84274	0.663246
LRAT	0.833588	0.663246
STAMBP	0.145367	0.663246
HSPA2	0.298545	0.663246
SLC39A1	-0.224429	0.663246
SLC18B1	0.328361	0.663246
BTNL9	-0.26735	0.663246
YPEL4	-0.409258	0.663246
MYO1D	-0.710889	0.663246
CRACR2B	-0.296683	0.663246
PIGP	0.292477	0.663246
AS3MT	0.196378	0.663246
LINC01018	0.71799	0.663246
ENSG00000266208	0.395238	0.663246
UGDH	-0.345133	0.66399
TGFBR3	1.71685	0.66496
ANXA7	0.190096	0.66496
TK2	0.316938	0.66496
UBE2G2	-0.14691	0.66496
ENSG00000248367	-1.24148	0.66496
CPQ	1.02974	0.665102
MSTO1	-0.319104	0.665102
ELP3	-0.187769	0.665102
PRSS23	-0.316779	0.665102
WHAMMP1	0.635361	0.665102
TACC3	0.327488	0.665972
NCKAP1L	-2.04424	0.665972
NAB1	0.25052	0.665972
JMJD8	0.294887	0.665972
GRM8	0.469785	0.665972
HAPLN4	0.428867	0.665972
TRIM33	-0.210715	0.665972
DDX3X	0.12619	0.665972
ENSG00000273151	0.391564	0.665972
ENSG00000287811	1.12008	0.665972
RPA3	0.388061	0.667698
BIN1	-0.10981	0.667698
PWWP3B	0.409652	0.667698
HPS3	-0.230082	0.667698
MFSD8	-0.234405	0.667698
OR2L2	-0.863352	0.667698
HSFX2	0.304392	0.667698
ENSG00000286427	0.632291	0.667698
BNIP2	-0.414159	0.668288
ODF2	-0.263969	0.668586
ECEL1	-0.216521	0.669077
JAKMIP1-DT	0.3699	0.669545
ATE1	-0.165975	0.670413
SIDT1	-0.524519	0.671026
ENSG00000100101	-0.514608	0.671026
PTPMT1	0.221147	0.671026
FILIP1	0.411013	0.671026
RBM19	0.269403	0.671026
ARPP19	0.190942	0.671026
GOLGA7	-0.115608	0.671026
DCLRE1C	-0.573128	0.671026
TRAPPC8	0.132599	0.671026
CFAP251	-0.41255	0.671026
PMPCA	-0.216792	0.671026
POLH	-0.707673	0.671026
LINGO2	0.367297	0.671026
SMURF1	-0.157451	0.671026
NUTM2B-AS1	0.236026	0.671026
LRP11	-0.141898	0.671739
FPGT-TNNI3K	-1.05644	0.671739
STRADB	0.333456	0.672866
AAAS	-0.225002	0.672866
MTMR8	0.623789	0.672866
SOBP	-0.185122	0.672866
CDK18	0.333368	0.672866
MGAT1	0.169982	0.672866
RBMX2	-0.245	0.672866
HNRNPA1	-0.102509	0.672866
KCNK1	0.394411	0.672866
RPS6	-0.31317	0.672866
ADAMTS10	-0.212624	0.672866
INTS4	-0.301481	0.672866
SPOCK1	0.343664	0.672866
DEDD2	-0.227349	0.672866
SYNPO	0.187382	0.672866
ODF3L1	0.619911	0.672866
SETD3	0.166885	0.672866
RNPC3	-0.378244	0.672866
RPF2	-0.280303	0.672866
MIAT	-0.426743	0.672866
NSUN6	-0.324618	0.672866
GDNF-AS1	-1.31157	0.672866
CFAP298-TCP10L	-0.365005	0.672866
PCDHB16	-0.442426	0.672866
ENSG00000277758	1.03405	0.672866
LRRC8A	0.162897	0.673256
TMEM41A	-0.182474	0.673256
VSTM2A	0.428218	0.673256
FLJ37453	0.266884	0.673256
DCX	0.153995	0.673974
LRCH4	-0.271471	0.673974
TRIM5	0.342928	0.673974
EML3	0.377	0.673974
POLR2A	-0.195641	0.673974
YTHDF3	0.149253	0.673974
KLHDC8B	-0.222067	0.673974
RPL4P4	-0.349855	0.673974
ENSG00000235296	0.720698	0.673974
SNTG2-AS1	-0.585139	0.673974
PNMA8C	-0.168313	0.673974
C12orf73	-0.189433	0.674403
SNAP25-AS1	0.442388	0.674403
ENSG00000289231	-0.914941	0.674403
MMP24	-0.150993	0.674762
ZNF436-AS1	-0.666371	0.674762
GHET1	0.595212	0.674762
P4HA2	-0.207362	0.675221
UCP3	-0.939025	0.675221
GEMIN4	-0.312413	0.675221
LINC02884	-1.08255	0.675221
ENSG00000243902	-0.411313	0.675221
FAM135A	0.198219	0.676614
IQUB	0.955273	0.677645
ACD	-0.241437	0.678476
MLH3	-0.29417	0.678476
VASP	0.22688	0.678476
TRAP1	-0.196037	0.678476
MINK1	-0.239021	0.678476
DOP1B	-0.298022	0.678476
RPS6KA4	-0.270346	0.678476
KMT5A	-0.260256	0.678476
PRLHR	1.24801	0.679967
REPS1	0.203288	0.679967
POC1B	-0.428642	0.679967
CFAP210	-0.88736	0.679967
DLK2	-0.45522	0.679967
RNPEP	-0.197579	0.679967
ZNF75D	0.307923	0.679967
STX16-NPEPL1	-0.61185	0.679967
ENSG00000289075	0.776352	0.679967
ACAD9	0.187768	0.68073
PGBD1	-0.195768	0.681063
HMGN2P15	0.985036	0.681063
EMSLR	-0.704527	0.681063
DNAH14	-0.300678	0.681173
PRRT4	-0.222843	0.681173
IL1RAPL1	0.538499	0.682132
SYNE1	0.331558	0.68229
LINC00667	0.0883603	0.68229
WWOX	0.341808	0.68234
TMEM191C	-0.481723	0.682917
ZCCHC14-DT	1.07389	0.683579
POLR1F	-0.280805	0.685129
USP27X	-0.191348	0.685129
WFDC2	0.396778	0.685935
MRPS14	0.183376	0.685935
VIPAS39	-0.2045	0.685935
GAREM2	0.145589	0.685935
FUT7	-1.0392	0.685935
MEX3B	-0.281284	0.685935
SFTPA2	0.433032	0.685935
MAGI2	0.223641	0.685935
CCDC144NL-AS1	-0.192173	0.685935
ENSG00000267383	-0.62369	0.685935
COMT	0.531031	0.686521
CRY2	-0.154552	0.686521
MAP3K12	-0.201922	0.686521
ADAM15	-0.394147	0.686521
CENPU	0.678605	0.686521
RPS2P46	-0.227534	0.686521
RIPOR1	0.114851	0.687549
GOLT1B	-0.188872	0.687549
F13A1	1.01572	0.687549
RBM26	-0.166719	0.687549
MYLK3	-0.740248	0.687549
ZBTB40	0.170621	0.687549
CFAP43	-0.588945	0.687549
FTX	0.249686	0.687549
PIH1D1	0.218675	0.690214
SELPLG	-0.47071	0.690214
B4GALT6	-0.246376	0.690214
ARL1	-0.213945	0.690214
KIAA1614	1.05293	0.690214
GMPPA	0.241791	0.690214
UBALD1	-0.20537	0.690214
AR	-0.488264	0.690214
ENSG00000183171	-1.27806	0.690214
TRAPPC2	-0.18198	0.690214
ENSG00000288271	-0.845298	0.690214
R3HDM1	0.166827	0.690842
STN1	0.177927	0.690842
ABHD16A	-0.117657	0.690842
DNAAF9	-0.173366	0.691835
MAGOHB	-0.44128	0.691835
SERPING1	0.549053	0.691835
ZNF714	-0.186832	0.691835
FANCF	0.231976	0.691835
MAGEA2B	-0.380419	0.691835
KCNIP4	0.295415	0.691835
HIBCH	0.365997	0.691835
RPL10A	-0.323604	0.691835
ENSG00000241962	0.850345	0.691835
ENSG00000255372	-0.354821	0.691835
H3C6	1.39517	0.691835
LINC00665	-0.218599	0.694245
SARM1	0.240969	0.694608
ANLN	0.383939	0.694608
DERA	-0.370832	0.694608
TNPO3	-0.127207	0.694608
TLE2	0.285279	0.694608
NUAK1	-0.173	0.694608
TEKT2	0.39092	0.694608
GGA1	0.167509	0.694608
AKAP3	0.423162	0.694608
ARL6	0.253189	0.694608
GPR75	-0.331865	0.694608
CKS2	-0.558991	0.694608
SLC38A2	0.127881	0.694608
NAT10	-0.233686	0.694608
TUBGCP4	0.175836	0.694608
CNGA3	0.209054	0.694608
OCIAD2	0.173745	0.694608
COMMD10	0.304992	0.694608
TRIM11	-0.248659	0.694608
ZFYVE27	-0.105353	0.694608
CNOT8	0.122849	0.694608
SLC35B2	0.213044	0.694608
KCNB1	0.218463	0.694608
CACHD1	0.447491	0.694608
DIP2A	-0.268582	0.694608
NEUROD1	1.01999	0.694608
CADPS	0.215165	0.694608
MEAF6	-0.179456	0.694608
SP2	0.219801	0.694608
GFRA2	-0.205487	0.694608
CAVIN4	0.381872	0.694608
C5orf34	-0.797555	0.694608
RCAN2	0.162086	0.694608
ALG10B	0.480037	0.694608
CENPBD1P	0.252188	0.694608
YOD1	-0.190632	0.694608
UPP1	-0.33726	0.694608
TOB2	-0.407172	0.694608
RBM11	-0.283005	0.694608
AKAP14	-0.644193	0.694608
RTP5	0.528863	0.694608
FGGY-DT	0.836321	0.694608
ZNF737	-0.301419	0.694608
C8orf58	0.245605	0.694608
LRP4-AS1	1.01018	0.694608
ENSG00000267426	1.54256	0.694608
ZNF224	-0.369815	0.694608
NDUFA7	0.168629	0.694608
ENSG00000269896	0.941734	0.694608
ENSG00000270055	-0.460991	0.694608
ENSG00000270127	0.804089	0.694608
SAP30-DT	-0.654979	0.694608
ENSG00000278390	-0.964827	0.694608
NKILA	0.288482	0.694608
ENSG00000278864	-0.351172	0.694608
ENSG00000278996	7.52263	0.694608
ENSG00000279861	-0.653051	0.694608
MFSD4B	0.228239	0.694744
MIB1	0.146604	0.69522
ROPN1B	0.809856	0.69522
CHST5	-0.988243	0.69522
CACNG8	0.206142	0.69522
MICALL2	-0.442295	0.69522
TDRP	-0.325046	0.69522
ERO1A	-0.182907	0.695688
INSIG1-DT	-0.275024	0.695822
CEP63	0.176388	0.696234
HDAC10	-0.228494	0.696372
MRGBP	-0.260078	0.696372
PTPN18	-0.195721	0.696573
CFAP61	0.608126	0.696573
H2AZ2	0.134135	0.696573
NUP107	-0.396695	0.696573
CYP11A1	0.761574	0.696573
NCAPG2	-0.31005	0.696573
ZNF791	-0.221024	0.696573
GBA	0.221349	0.696573
ENSG00000280234	-0.259995	0.696573
APPBP2	0.190337	0.697511
MIEF1	0.105963	0.697511
WDR6	-0.272952	0.697511
CUBN	0.530294	0.697609
MPHOSPH10	-0.148398	0.697609
RTF1	-0.263481	0.697609
ZNF610	-0.31843	0.697609
RNF152	0.311703	0.697609
NPRL3	0.127116	0.697678
DECR1	0.243281	0.697789
FBXO5	0.392558	0.697789
CDH8	-0.492673	0.697789
USP49	-0.267101	0.697789
LRRC34	-0.772127	0.697789
MIR1915HG	0.257779	0.697789
TRIO	0.160617	0.698239
ARHGEF5	0.855933	0.698239
DIP2B	0.132158	0.698239
RIOK3	-0.158748	0.698239
ERICH1	-0.173111	0.698239
TJP3	0.272444	0.698239
TLE4	0.348946	0.698239
EHBP1	-0.179305	0.698239
KPTN	0.343143	0.698239
KCNIP2	0.254744	0.698239
MASTL	0.287923	0.698239
PTGER2	0.91224	0.698239
ASTN2	0.202974	0.698239
PELO	-0.241636	0.698239
FGF17	-0.571718	0.698239
BSN	0.173268	0.698239
SPRYD3	-0.152434	0.698239
CDK5R1	0.17254	0.698239
GLRX5	0.139896	0.698239
NUP62CL	-0.900383	0.698239
TBKBP1	-0.192499	0.698239
TENM3	0.266413	0.698239
TWIST2	-1.01838	0.698239
HOGA1	-1.15572	0.698239
ENSG00000243696	-0.673628	0.698239
ENSG00000259820	-0.8042	0.698239
ENSG00000280852	-0.961188	0.698239
MSL3	0.201792	0.698589
CD6	0.717799	0.698589
NOP58	-0.241939	0.698589
SNX24	-0.266611	0.698589
RORA	-0.151843	0.698589
PVR	-0.150798	0.698589
ZNF638	-0.17381	0.698589
SPTLC1	-0.198375	0.698589
THOC5	-0.260501	0.698589
ANGPT4	-0.544525	0.698589
PLOD3	-0.317739	0.698589
CEP164	-0.225247	0.698589
PRDM4	-0.149928	0.698589
GNB3	-0.574375	0.698589
MAP3K10	0.228471	0.698589
SLC26A10	-0.641084	0.698589
CEP350	0.175699	0.698589
CELF6	-0.148125	0.698589
RGS16	0.224644	0.698589
NCEH1	0.314766	0.698589
PLPBP	-0.231644	0.698589
ALAD	-0.188491	0.698589
CAPN5	-0.123248	0.698589
CES5A	0.50278	0.698589
PGAP3	-0.304742	0.698589
SPINT1	0.671146	0.698589
SNRNP48	-0.264595	0.698589
CEP120	0.192551	0.698589
FIZ1	0.204664	0.698589
ZNF708	-0.300544	0.698589
AFMID	-0.245929	0.698589
SMC5	-0.263796	0.698589
GOLGA8B	-0.418512	0.698589
LINC00598	0.583938	0.698589
HCG18	0.179277	0.698589
LINC02814	-0.822275	0.698589
RBM12	-0.172884	0.698589
ENSG00000272501	-0.327724	0.698589
ZBTB8B	-0.150866	0.698589
KDM7A	-0.663731	0.698753
KHDC1	0.319066	0.698753
PGBD2	-0.382666	0.698753
ENSG00000283549	0.848894	0.698753
RPS2	-0.196414	0.698807
WIZ	0.133554	0.699346
STMN4	-0.0911144	0.699346
NCAPH2	-0.158301	0.699346
PNN	-0.309605	0.699346
SPEF1	-0.49357	0.699346
TMEM109	-0.2832	0.699346
GLP1R	0.540335	0.699346
RAB29	0.236397	0.699346
DDX59	-0.263965	0.699346
TRMT13	-0.429839	0.699346
ADM2	0.55283	0.699346
ZNF227	-0.250828	0.699346
DCTN4	-0.0821451	0.699346
KLRD1	-1.61323	0.699346
KDELR2	-0.175878	0.699346
SCARB2	0.100508	0.699346
SGSM2	-0.156737	0.699346
HMCN1	1.79866	0.699346
CHRNA6	0.380249	0.699346
CAMK2G	0.14325	0.699346
RGS12	0.241518	0.699346
ORC5	-0.303906	0.699346
NUDT5	0.325006	0.699346
DPP10	0.30387	0.699346
COL18A1	-0.334469	0.699346
DNAH2	-0.74883	0.699346
ST6GALNAC3	0.326121	0.699346
FBF1	-0.478513	0.699346
ARID2	0.263942	0.699346
C1orf53	0.746988	0.699346
S1PR3	0.394166	0.699346
TSPY26P	0.197667	0.699346
FOXD1	-0.312143	0.699346
CAPN10-DT	-0.728221	0.699346
RCC1L	0.172945	0.699346
PDS5B	0.199329	0.699501
NAGLU	0.223842	0.699501
MMP1	0.537417	0.700372
ZNF398	0.171415	0.700372
NCOA4	-0.0906744	0.700372
CNTRL	-0.381388	0.701432
RGP1	0.193851	0.703767
HPX	-0.980023	0.705903
CRISPLD1	0.525072	0.705903
LINC00910	0.942154	0.705903
HSD17B6	0.473477	0.706472
ZNF26	-0.430679	0.707108
TRA2B	-0.211068	0.707141
DYRK3	-0.242124	0.707141
ENSG00000260947	0.289081	0.707141
ENSG00000279249	0.205833	0.707141
SYT10	0.606075	0.707302
ENSG00000262880	0.80337	0.707598
CROCC	-0.309449	0.708669
NIPBL	-0.131678	0.708777
ENSG00000254701	1.38373	0.709045
KLHDC10	-0.140655	0.710601
BBS5	-0.184612	0.710601
TTC21A	-0.358837	0.710601
PLD2	-0.549383	0.711237
YBX1	-0.158101	0.711964
FRMPD1	0.347519	0.711964
EEPD1	0.236018	0.711964
ORC3	-0.152679	0.711964
FN3KRP	-0.203535	0.711964
CC2D1B	0.354869	0.711964
UVSSA	-0.235715	0.711964
CD163L1	-0.360099	0.711964
FOXL2	1.09343	0.711964
COL25A1	-0.493792	0.711964
RPL18AP3	-0.432421	0.711964
ZNF567-DT	-0.48568	0.711964
TICAM2	-1.90064	0.711964
LINC01234	-0.788365	0.711964
NRXN3	0.307593	0.712022
OFD1	-0.236747	0.712022
DNTTIP2	-0.135819	0.712022
DHX32	0.222411	0.712022
HSP90AB1	-0.122273	0.712022
WSB1	-0.467232	0.712022
ST6GALNAC5	0.390967	0.712022
ARAP3	-0.566819	0.712022
CRB1	0.602304	0.712022
CTRL	-0.873202	0.712022
PARP1	0.0942798	0.712022
KANSL1L	-0.343709	0.712022
GINS4	-1.20398	0.712022
PPRC1	-0.229339	0.712022
PROM2	-0.662378	0.712022
ZFPL1	-0.217188	0.712022
CGGBP1	0.1809	0.712022
RNF168	-0.31456	0.712022
SMIM43	1.32091	0.712022
LRR1	0.479497	0.712022
TAF1D	-0.406785	0.712022
LENG8	-0.413686	0.712022
PRNP	-0.128042	0.712022
ZNF518A	-0.34762	0.712022
ZFP41	0.153522	0.712022
RRP7BP	-0.503889	0.712022
FREM3	0.51979	0.712022
TMEM120B	-0.20683	0.712022
GTF2IRD2	-1.09791	0.712022
ZDBF2	-0.14154	0.712022
PCDHA1	-1.17661	0.712022
ADGRB3-DT	-0.287308	0.712022
FTH1P11	-0.730616	0.712022
ENSG00000239219	1.12007	0.712022
PAQR9-AS1	0.651939	0.712022
ZNF585B	0.164334	0.712022
LINC02795	0.89628	0.712022
ENSG00000289268	-0.497335	0.712022
CDK14	0.247939	0.712844
NAV3	0.301369	0.712844
GMCL1	-0.255005	0.712844
AIMP2	0.239257	0.712844
ARHGEF17	0.186652	0.712844
RTKN	0.286864	0.712844
CTU1	-0.265996	0.712844
CYB5R1	-0.148577	0.712844
ATXN7	-0.234605	0.712844
IQCD	-0.423496	0.712844
SPRYD4	0.24392	0.712844
DGAT1	0.191133	0.712844
ZNF624	0.332895	0.712844
ZNF853	0.182131	0.712844
LINC00882	0.342516	0.712844
DDN-AS1	0.483831	0.712844
ENSG00000260412	0.311886	0.712844
ENSG00000273154	-0.532156	0.712844
ENSG00000278834	0.27559	0.712844
ENSG00000285973	0.7302	0.712844
COPG2IT1	-0.301956	0.712844
ENSG00000287356	0.579094	0.712844
PUM3	-0.260621	0.713696
GEMIN5	-0.17992	0.713696
PLCD4	-0.758486	0.713696
EIF2S3	-0.175387	0.713696
UHRF2	-0.275235	0.713696
TRAPPC11	-0.213486	0.713696
ENSG00000214870	0.216216	0.713696
SERPINI2	0.677767	0.714477
RIPK1	-0.212512	0.714807
ENSG00000287726	1.0579	0.714807
ENSG00000288015	1.21408	0.715766
GUSBP1	0.225628	0.716163
MATN2	1.14251	0.716831
KRT75	-1.24541	0.716831
MTF1	-0.421546	0.716831
PIGL	-0.427098	0.717636
RAB2B	-0.150201	0.717636
ARHGAP30	-0.426614	0.717636
ADARB1	0.118172	0.717636
HIPK2	0.176564	0.718755
ANKRD6	0.173307	0.718755
GPC5	0.358832	0.718755
PABPC1L2A	0.180503	0.718755
CIRBP	-0.212352	0.719493
CD46	-0.352681	0.719493
DDX60	-1.58241	0.719493
TNKS2-DT	0.917223	0.719493
PITPNM3	-0.142545	0.719661
ST6GAL2	0.305275	0.719661
KCNG1	0.579056	0.720233
TXLNG	-0.26773	0.720233
CNPPD1	-0.167251	0.720233
IL20RB	-0.95795	0.720233
PTRHD1	0.216168	0.720233
IFNLR1	0.304475	0.720233
L3MBTL1	-0.243449	0.720233
PPM1F-AS1	0.413792	0.720233
LINC02318	0.6503	0.720233
ZNF710-AS1	-0.232066	0.720233
SYPL1P2	-0.511524	0.720233
LINC01176	1.33406	0.720233
ENSG00000289047	-0.177432	0.720233
FREM1	-0.780296	0.721078
IPO5	-0.185896	0.721541
SLC8A3	-0.160392	0.721541
PHF21A	0.142818	0.721541
SPATA2	-0.165761	0.721541
ENSG00000218416	0.321891	0.721541
DRAXIN	0.147113	0.721768
ENSG00000278600	-0.442384	0.722571
PPP2R2A	-0.16449	0.722583
PSMB4	-0.118367	0.722728
DZIP1	-0.219644	0.723019
DISC1	0.167493	0.723019
MIR4453HG	-0.359104	0.723019
ZNF471	-0.297792	0.724767
ZNF137P	-0.893251	0.725476
RMND1	-0.188561	0.725476
ZNF583	-0.370518	0.725476
GLCCI1	0.191522	0.726485
JOSD2	0.397088	0.726691
SH3GL1P1	-1.04904	0.727183
GLRB	0.212033	0.727492
ENSG00000203644	-0.842839	0.727492
ADGRF3	0.655025	0.727656
SIX2	0.801321	0.728638
NFYA	0.220429	0.728799
CYLD	0.181447	0.728799
UTP14A	-0.367231	0.728799
CHRNA9	1.12827	0.728799
ENSG00000287558	-0.919428	0.728799
LGMN	-0.137483	0.729524
SPIN1	0.168788	0.729524
DLEU2L	-0.70204	0.729524
CYREN	0.277422	0.729524
ZNF83	-0.38503	0.729524
C2CD4C	-0.142723	0.729524
ENSG00000184441	0.29363	0.729524
PWRN1	-0.862851	0.729524
PCNX1	0.157053	0.730512
MED26	-0.261818	0.731624
ZNRF2P2	-0.469867	0.731624
CALCRL	0.451644	0.731838
ILDR2	0.525002	0.731838
METAP2	-0.210886	0.733296
IPPK	-0.294892	0.733296
DOHH	-0.168376	0.733296
IGSF10	0.533963	0.733296
TTC39C	-0.30638	0.733296
ZNF772	0.226186	0.733296
SEPTIN7P14	0.237736	0.733296
SLC2A3	-0.174119	0.734279
TCF7	0.36523	0.734279
PALB2	-0.263862	0.734279
WAC	0.111902	0.734279
ESS2	-0.173493	0.734279
RPS6KA5	-0.460754	0.734279
EARS2	-0.212103	0.734279
ERF	-0.372618	0.734279
NRDE2	0.289265	0.734279
PAIP2B	-0.271112	0.734279
IMP4	-0.149422	0.734279
SLC46A3	-0.283997	0.734279
TPBG	0.861363	0.734279
AKAP6	0.172003	0.734279
SLC24A2	0.182376	0.734279
IGF2	0.791298	0.734279
KIFC2	-0.205967	0.734279
ZNF24	-0.172197	0.734279
SLC25A30	-0.4391	0.734279
ZNF404	-0.382645	0.734279
ENSG00000177738	0.336552	0.734279
SRPRA	-0.166269	0.734279
ZNF548	-0.467769	0.734279
WDR45	0.196908	0.734279
ASH1L-AS1	-0.486832	0.734279
NCK1-DT	0.370989	0.734279
ENSG00000246596	0.306312	0.734279
SBNO1-AS1	-0.791159	0.734279
HMBS	0.298181	0.734279
ENSG00000287374	-0.933139	0.734279
FAM131C	0.226188	0.734288
SON	0.239532	0.734547
GPLD1	0.170289	0.735894
MTHFS	0.365703	0.735894
PTPRO	0.138519	0.735894
FBLIM1	0.246079	0.735894
STX18	-0.274511	0.735894
CAMK1D	-0.127632	0.735894
SIGIRR	0.420006	0.735894
SRRM5	1.00094	0.735894
ENSG00000233251	0.468841	0.735894
ENSG00000236255	-0.448509	0.735894
PMS2P14	-1.42432	0.735894
SIDT2	-0.20428	0.735979
ENSG00000286311	0.673834	0.735979
TBC1D9	0.144839	0.7363
TAF1	-0.266071	0.7363
GIPC3	0.643675	0.7363
KCNQ1	0.631705	0.736949
CHST8	-0.228738	0.736949
AAMP	-0.12943	0.736949
SCN3A	0.214792	0.736949
JAZF1	-0.313462	0.736949
KIAA0895	-0.215928	0.736949
TMEM259	-0.138468	0.736949
FAM95B1	-1.02762	0.736949
ENSG00000255639	-0.614956	0.736949
CSPG4P11	0.306882	0.736949
GOLGA8H	-0.471441	0.736949
PACRG	0.302312	0.738
ZBED4	0.142209	0.738395
LINC02724	0.384467	0.738395
ENSG00000287561	0.814551	0.738395
ENSG00000288013	-0.530553	0.738395
TOR4A	-0.509168	0.738643
GIN1	-0.395926	0.740018
GRID2IP	0.248346	0.741492
STON2	0.244914	0.741516
PTPRD	0.277549	0.741516
SLC25A16	-0.247212	0.742931
LINC01410	1.17682	0.743192
GNAS	0.274871	0.743419
SZRD1	0.170331	0.743697
PLAGL2	-0.170305	0.743697
RFTN1	-0.252075	0.743697
TMOD3	0.184946	0.743697
NPIPB3	-0.485845	0.743697
GOLGA8A	-0.33652	0.743697
FOXO4	0.406032	0.743697
ENSG00000204802	0.501762	0.743697
PRECSIT	0.658471	0.743697
SGK1	0.328132	0.74397
LAPTM4A	0.155769	0.744144
IP6K2	-0.107352	0.744144
GPR108	0.20089	0.744144
EFHD2	-0.204293	0.744144
BCL10	-0.23746	0.744144
RPGR	-0.354607	0.744144
ICOSLG	-0.888383	0.744144
CSMD1	0.456412	0.744144
DRD1	0.486994	0.744144
CCDC9B	0.59459	0.744144
ENSG00000197550	-0.551682	0.744144
PCDHA9	0.485126	0.744144
ENSG00000286760	0.260977	0.744144
RHOV	-0.388765	0.747281
PABIR1	0.172714	0.747281
WDR33	-0.173066	0.747388
USP39	0.171507	0.747388
RPS17	-0.243961	0.747388
SH2B3	0.181926	0.7491
GALNT12	-0.598557	0.749147
SH3RF1	0.188768	0.74917
ENSG00000215146	-0.272663	0.74917
CCDC169	0.208719	0.74917
ENSG00000286369	-0.632836	0.74917
ZNF507	-0.169569	0.749396
MINPP1	0.155945	0.751484
SUPT3H	-0.267965	0.751484
SSTR3	0.289449	0.751484
CLDN16	0.682658	0.752689
CSTF3	-0.251565	0.753592
G2E3	-0.248391	0.754362
THSD7A	0.199004	0.754483
MAMLD1	-0.215063	0.754483
ABCA7	0.166981	0.754483
MSANTD3	0.164154	0.754483
WIPI1	-0.355983	0.754483
SCAMP1	0.123064	0.754483
SRRD	0.183934	0.754483
RNF40	0.125968	0.754483
ANKRD27	-0.230712	0.754483
EDF1	-0.117763	0.754483
LUC7L3	-0.289596	0.754483
CDK2AP1	0.46536	0.754483
MDGA1	-0.225996	0.754483
FXR1	-0.139886	0.754483
COPA	-0.128595	0.754483
GPCPD1	-0.269204	0.754483
TICAM1	0.663938	0.754483
MAU2	-0.174562	0.754483
CSRNP1	-0.178788	0.754483
SLC7A11	0.783529	0.754483
AP1S3	0.402052	0.754483
GDPD5	-0.199911	0.754483
VAMP5	0.613688	0.754483
PYGO1	-0.156325	0.754483
FKRP	0.154066	0.754483
TTC3	0.168544	0.754483
KCTD8	0.347951	0.754483
DHRS4L2	0.379238	0.754483
SPTAN1	-0.122544	0.754483
LINC01918	0.937363	0.754483
ENSG00000250575	-0.263215	0.754483
ENSG00000256500	0.522527	0.754483
HSD3B7	0.447679	0.755331
SNX15	0.17304	0.755331
RPL8	-0.182435	0.755331
PSKH1	0.30651	0.755505
GGCT	-0.157466	0.75573
NPM3	-0.26726	0.75573
EXOC8	-0.157294	0.75573
CHMP2A	0.155902	0.75573
ARHGAP25	1.01945	0.75573
THRA	-0.164727	0.756944
ENSG00000289151	0.905593	0.757546
ENSG00000111788	-0.563553	0.757835
RAB31	0.285018	0.757861
KRT8	0.486634	0.757861
NPY4R	0.456089	0.757861
ENSG00000288658	0.190484	0.757861
ALG1	0.232579	0.759017
TFAP4	-0.519632	0.759017
CTSZ	0.3603	0.759017
IRF5	-0.421292	0.759017
TEP1	-0.675713	0.759017
LMBRD2	0.205661	0.759017
PCMTD1	0.153349	0.759017
RAD9A	-0.258786	0.759017
DPY19L1	0.214281	0.759017
FOXD4L1	0.576208	0.759017
ESRRG	0.23798	0.759017
CIPC	-0.132099	0.759017
ENSG00000230074	-0.270582	0.759017
GTF2IP13	0.622269	0.759017
LIPT2	0.479815	0.760119
POU2F1	0.249241	0.761596
FAM153CP	-0.511033	0.763607
GPC1	-0.174985	0.764248
TBC1D1	0.256117	0.764248
SLC35F5	-0.296753	0.764248
DONSON	-0.485685	0.764248
ZNF841	-0.26096	0.764248
CBLN2	0.657502	0.765053
PHLDB1	-0.136393	0.765138
CDK5RAP3	-0.241237	0.765138
FMNL3	-0.244694	0.765138
GPC6	0.426181	0.765138
ENSG00000233461	1.26518	0.765138
CSPG4P5	0.329286	0.765138
TMX4	0.115283	0.76534
PHACTR2	0.368537	0.766463
DMKN	-0.722809	0.766463
TSHZ2	-0.795918	0.766463
AGER	-0.629038	0.766463
POLI	-0.249348	0.767461
ZNF629	0.115925	0.767461
DNAH6	-0.776268	0.767461
TTF1	-0.218734	0.767461
CDC42SE2	-0.219925	0.767461
C19orf54	0.205818	0.767461
INSYN2B	-0.299113	0.767461
MTERF2	-0.232443	0.768268
ADAMTSL3	0.929348	0.768268
RPP38-DT	-0.491439	0.768268
RIMKLB	-0.211883	0.768378
SAMD13	0.60338	0.768378
PFAS	-0.221182	0.768767
ENSG00000273783	0.7323	0.768767
SEC16B	0.351618	0.769671
PMPCB	-0.141882	0.77035
ENSG00000224675	1.00049	0.77035
MPC1-DT	-0.422518	0.77035
GATB	0.201925	0.771202
CTNNA2	0.210963	0.771202
PIR	0.469012	0.771202
MZF1	0.152156	0.771202
PIK3IP1	-0.390478	0.771202
ETHE1	-0.200912	0.771202
UPK2	0.383922	0.771202
DNPEP	-0.188754	0.771202
COL21A1	1.47513	0.771202
ITGA9	-0.378311	0.771202
CCT6A	-0.109871	0.771202
RPP30	-0.218232	0.771202
FAM177A1	-0.204187	0.771202
CNTNAP3B	-0.288699	0.771202
FUBP1	-0.214427	0.771202
TRUB2	0.184644	0.771202
MYO5B	-0.423045	0.771202
ECI1	-0.226744	0.771202
SMIM4	-0.517585	0.771202
LDLRAD4	0.172088	0.771202
GNG7	0.162655	0.771202
BCL9L	-0.182997	0.771202
SMIM29	-0.174489	0.771202
S100A4	0.857236	0.771202
ZNF846	-0.265784	0.771202
LGR4	0.150582	0.771202
RNF139-DT	-0.587047	0.771202
ENSG00000275765	0.525838	0.771202
ENSG00000285238	4.74219	0.771202
ENSG00000285578	0.583895	0.771202
ENSG00000289074	0.382012	0.771202
UPF3B	-0.20666	0.773218
ENSG00000283828	0.372816	0.773218
EHD3	0.124889	0.773462
TFB1M	-0.362959	0.773462
ITCH	-0.106744	0.773462
CORO7-PAM16	0.912531	0.773462
PPP2R1A	0.118812	0.773462
LIFR	0.166797	0.773462
SSR3	-0.142034	0.773462
EPAS1	-1.62973	0.773462
BBS9	0.169995	0.773462
VPS13C	0.140375	0.773462
RTCA	-0.169894	0.773462
CDH24	-0.231159	0.773462
STK11IP	-0.225821	0.773462
FEM1C	-0.162478	0.773462
FBXO38	-0.20945	0.773462
ENDOD1	0.24927	0.773462
CABP1	0.358023	0.773462
PWWP3A	-0.208383	0.773462
RPL39L	-0.265493	0.773462
RIC3	-0.132334	0.773462
TLN2	0.164113	0.773462
NADSYN1	-0.329	0.773462
VANGL1	0.21637	0.773462
BCLAF3	0.245116	0.773462
CEP19	0.174966	0.773462
MSL2	-0.177402	0.773462
GK5	-0.352671	0.773462
ZNF788P	0.967775	0.773462
ERICH2-DT	0.810669	0.773462
ENSG00000250264	-0.489777	0.773462
ENSG00000254180	0.855009	0.773462
ENSG00000272944	0.595714	0.773462
SNURF	0.356551	0.773462
ENSG00000274220	0.347196	0.773462
LINC02009	-0.816802	0.773462
ENSG00000284820	-0.821057	0.773462
ENSG00000287110	-0.683513	0.773462
ELF3	-1.02334	0.774143
MYH7B	-0.75105	0.774353
TTLL9	-0.328812	0.774353
CXADR	0.156401	0.774353
CTSB	0.0909951	0.774353
QTRT1	-0.220719	0.774353
ENSG00000261832	0.587978	0.774353
GDI2	-0.123803	0.774612
NAAA	-0.288687	0.774612
EIF2AK1	-0.212576	0.775716
OTUB2	0.316958	0.775716
ITGAV	0.39151	0.775716
U2SURP	-0.181123	0.775716
RPL13	-0.286284	0.775716
ATP6V0A2	-0.345534	0.775716
RPL14	-0.304703	0.775716
ENSG00000267601	1.05102	0.775716
QRICH2	-0.331564	0.778515
RNF2	0.231602	0.779449
FUT8	0.181971	0.779554
PRMT5	-0.163857	0.779554
VWC2L	0.278167	0.779554
BAG6	0.106998	0.779554
LINC02301	-1.28049	0.779554
ZNF74	-0.144105	0.7797
MTPAP	-0.230895	0.781305
CHPF2	0.145837	0.782157
RFC2	-0.212501	0.782157
PRSS8	0.753244	0.782157
USP36	-0.293867	0.782157
RSBN1	-0.109707	0.782157
L2HGDH	-0.224128	0.782157
RAB18	0.107104	0.782157
P2RX6	-0.375497	0.782157
MCM5	-0.798876	0.782157
RPL3	-0.248274	0.782157
PYGL	0.355059	0.782157
CDC25B	0.216287	0.782157
PROKR2	-0.560141	0.782157
E2F1	-0.485255	0.782157
MAP1LC3A	-0.106742	0.782157
MCF2	-0.329051	0.782157
PIM2	-0.29052	0.782157
SYTL4	0.947713	0.782157
EHD4	0.182686	0.782157
NDRG1	-0.215588	0.782157
NOD1	-0.396378	0.782157
PPP1R17	0.386939	0.782157
KANK1	0.346216	0.782157
TUBD1	-0.521962	0.782157
BACH2	0.121082	0.782157
NEK4	-0.170437	0.782157
ENY2	-0.136551	0.782157
WIPF3	-0.197033	0.782157
SLC12A5	-0.193517	0.782157
RPS10	-0.206105	0.782157
SYNGR3	-0.168637	0.782157
WDR24	0.16548	0.782157
CHTF18	-0.452219	0.782157
MRPS25	-0.217618	0.782157
HAPLN2	-0.365803	0.782157
FBXL8	-0.49772	0.782157
MRPL44	-0.105352	0.782157
RPL35	-0.210467	0.782157
SECISBP2L	0.0936347	0.782157
HADH	-0.189078	0.782157
ALG10	0.357275	0.782157
CEP131	-0.267901	0.782157
DCAF6	0.12096	0.782157
MCL1	-0.326261	0.782157
C1orf131	-0.45559	0.782157
B3GAT3	-0.163626	0.782157
GUCY1A2	0.258615	0.782157
CMTM7	0.586285	0.782157
SPHKAP	0.322484	0.782157
NBPF20	-0.275467	0.782157
RYBP	-0.1487	0.782157
MELTF	0.300252	0.782157
IL15	0.896254	0.782157
LMTK2	0.136813	0.782157
DHRS13	0.106205	0.782157
TMEM42	-0.169982	0.782157
ALG14	0.387318	0.782157
BANP	0.321094	0.782157
CCS	-0.201178	0.782157
RPL4	-0.270684	0.782157
TVP23C	-0.465217	0.782157
LPCAT4	-0.185286	0.782157
DSCAML1	-0.175412	0.782157
TMEM132E	-0.271377	0.782157
LIMK2	0.136337	0.782157
SKA2	0.135068	0.782157
PLCXD3	0.200979	0.782157
PYCR1	-0.137654	0.782157
MIR22HG	-0.295589	0.782157
ENSG00000188223	-0.380607	0.782157
AGAP4	-0.389908	0.782157
TRRAP	0.188925	0.782157
BAZ1A	-0.745876	0.782157
DZIP3	0.141789	0.782157
SNHG5	-0.301819	0.782157
RXRB	-0.124109	0.782157
ZNF316	-0.24413	0.782157
SELENOH	-0.14731	0.782157
LINC01139	-0.207434	0.782157
AP4M1	0.191055	0.782157
LINC00630	0.227808	0.782157
SATB2-AS1	0.362564	0.782157
SGMS1-AS1	0.305396	0.782157
CYP2D8P	-0.824228	0.782157
TOB1-AS1	0.360398	0.782157
ANKRD63	0.619611	0.782157
ENSG00000240240	-0.794609	0.782157
ENSG00000244560	-0.436732	0.782157
ENSG00000249790	-0.21166	0.782157
PCDHGA11	-0.333694	0.782157
LINC02552	0.36806	0.782157
ENSG00000256616	0.844893	0.782157
ZNF253	-0.346559	0.782157
RRN3P3	0.6162	0.782157
NFE2L1-DT	-0.828825	0.782157
ENSG00000267568	-0.932732	0.782157
NBPF12	-0.225906	0.782157
LPP-AS2	0.602342	0.782157
SUV39H2-DT	-0.458242	0.782157
ENSG00000272977	0.459514	0.782157
GTSE1-DT	-1.03796	0.782157
ENSG00000278840	-0.736426	0.782157
ENSG00000284946	-0.584632	0.782157
CCDC34	-0.2905	0.783385
SERTM1	0.447418	0.784205
BAIAP3	-0.17139	0.784444
BTBD1	0.11328	0.784444
PTPN4	-0.237898	0.784444
LGALS3BP	0.167374	0.784444
CHD6	0.138928	0.784444
CENPC	-0.303813	0.784444
KCND2	0.424372	0.784444
KCTD11	0.180636	0.784444
ENSG00000256116	0.952769	0.784444
ENSG00000273027	0.871265	0.784444
KRT222	0.287043	0.784742
ZFP91	0.0806831	0.784953
CERT1	-0.168761	0.785001
ABHD6	0.18239	0.785393
PRSS27	0.207959	0.786244
ENSG00000256591	-0.664619	0.786244
PCNT	0.174524	0.786616
PHLDB2	0.819192	0.786886
ANKRD26	-0.212427	0.789231
SMN2	0.190865	0.789231
HMBOX1	0.150632	0.789613
JMJD7-PLA2G4B	-0.431195	0.789613
MTTP	0.641059	0.789834
NUDT18	0.411068	0.789834
RPS12	-0.262595	0.790244
ATF2	0.127501	0.790244
DNAJC7	0.114391	0.790244
TOR1AIP2	-0.135235	0.790244
PSMA3-AS1	0.199413	0.790244
ENSG00000269388	-0.605423	0.790244
NELFCD	0.202028	0.790298
FSTL5	0.259232	0.790444
BRD9	-0.195995	0.791133
SIX4	-0.656954	0.791133
ST8SIA2	0.118992	0.791133
DUSP2	-0.458831	0.791133
SLC36A4	0.151562	0.791133
MAFB	0.249451	0.791133
ENSG00000286104	0.797903	0.791133
ADAM22	0.118473	0.791399
CDK20	-0.178765	0.791399
GTPBP8	-0.287493	0.791399
ENSG00000275632	0.904569	0.791399
ELAVL3	-0.126789	0.791448
PEPD	0.250928	0.791667
MAN1A2P1	-0.803213	0.793603
ANKRD36BP2	-0.368831	0.793818
ENSG00000279207	0.274649	0.793871
ENSG00000286447	-0.495166	0.794107
CCDC88C	0.182928	0.794469
SCML1	-0.255609	0.794469
TTC7A	-0.340164	0.794469
ME2	-0.121178	0.794469
AMPD3	0.30478	0.794469
PLPP2	0.154446	0.794469
RPL27A	-0.307329	0.794469
MATN1-AS1	0.369565	0.794469
STYX	-0.185674	0.794469
ENSG00000287542	-0.442647	0.794678
CAV1	0.680658	0.795562
NCAPG	-0.311071	0.795562
CYP1A1	0.380119	0.795562
SPHK2	0.315628	0.796395
IGSF21	-0.176979	0.796395
MTBP	-0.708014	0.796822
ENSG00000289207	-0.359129	0.796833
ZFYVE26	0.277084	0.796899
DDX17	-0.185118	0.796899
TTPAL	0.271674	0.796899
SLC37A4	0.222543	0.796899
SHISAL1	0.164227	0.796899
LINC01864	0.555407	0.796899
ENSG00000289244	-0.631367	0.796899
PTGIS	0.174914	0.797783
RGS11	-0.250035	0.798019
SLAIN2	0.188438	0.798019
EME2	0.276196	0.798019
MRPL30	-0.170271	0.798202
DCST2	-0.950632	0.800083
NCAPD2	0.195918	0.800353
SNTG2	0.330293	0.800508
FANCE	-0.182966	0.800592
HS3ST2	-0.155307	0.800592
FOXJ1	-0.658068	0.800592
CIB2	0.187303	0.800592
FHAD1	-0.725452	0.800592
FAM161B	-0.134261	0.800592
SNHG11	0.200447	0.800592
ZBTB34	-0.174294	0.800592
ZNF875	-0.173598	0.800592
KCNA4	0.369879	0.800592
TRIM52	-0.303937	0.800592
CPNE4	0.191484	0.800592
WDHD1	-0.294575	0.800592
VPS52	0.186648	0.800592
RPL4P5	-0.423479	0.800592
DCST1-AS1	-0.809978	0.800592
ENSG00000279663	-0.766692	0.800592
PPIL2	-0.121358	0.800674
RD3	0.737635	0.800674
ASS1	0.160036	0.800854
PDSS1	-0.408252	0.800854
CMBL	0.48033	0.800854
LINC01182	0.881711	0.800854
FASTKD5	-0.141831	0.801156
RPL11	-0.28838	0.801305
ENSG00000259802	0.349322	0.801344
ENSG00000289056	0.724296	0.801344
PLXND1	0.346231	0.803084
CDC27	-0.178841	0.803084
PKD1	-0.280548	0.803084
UFL1	-0.238279	0.803084
CNTN1	0.190777	0.803084
ZNF582	0.46016	0.803084
METTL1	-0.321185	0.803084
JADE2	-0.148417	0.803084
DRD4	-0.729626	0.803084
ACADVL	-0.274282	0.803084
CBFA2T2	-0.178956	0.803084
SIGLEC1	-1.27002	0.803084
PSME1	-0.125425	0.803084
JAG1	0.661377	0.803084
TIMP1	0.432857	0.803084
SNX16	0.281849	0.803084
PDCD5	-0.157604	0.803084
TFPT	0.197818	0.803084
CNTNAP3	-0.275281	0.803084
RWDD1	-0.11774	0.803084
TPD52L1	0.266376	0.803084
RPE65	1.4548	0.803084
MAP7D1	0.178247	0.803084
RAD23B	0.148493	0.803084
RBM18	-0.207255	0.803084
ZMYM2	0.185204	0.803084
SEC14L1	0.180504	0.803084
SAFB2	-0.284818	0.803084
ARFIP2	0.139552	0.803084
UNK	0.144083	0.803084
BTBD3	0.23328	0.803084
ESPL1	0.605994	0.803084
SKIL	-0.280416	0.803084
CNPY3	-0.143393	0.803084
SDCBP	-0.212261	0.803084
TDG	0.142136	0.803084
RDH12	0.374179	0.803084
RANBP10	-0.272507	0.803084
TMEM50B	-0.209232	0.803084
NME7	0.158787	0.803084
LYPLAL1	-0.263002	0.803084
POLR2D	-0.13281	0.803084
GTF2H2	-0.351774	0.803084
LANCL3	0.34241	0.803084
ZNF157	0.360181	0.803084
[truncated: 16,866 more rows]

## Sheet: Table S2-iN Proteomic
Gene Symbol	Description	Abundance Ratio: (POM) / (IgG)	Abundance Ratio P-Value: (POM) / (IgG)
MT-ND4	NADH-ubiquinone oxidoreductase chain 4 [OS=Homo sapiens]	1.68	0.00217261		Decreased	33
AGPAT5	1-acyl-sn-glycerol-3-phosphate acyltransferase epsilon [OS=Homo sapiens]	1.239	0.00219085		Increased	10
PCYOX1	Prenylcysteine oxidase 1 [OS=Homo sapiens]	1.067	0.00679697
NF2	Merlin [OS=Homo sapiens]	0.858	0.00795191
PPIA	Peptidyl-prolyl cis-trans isomerase A [OS=Homo sapiens]	0.921	0.00879073
RELA	Transcription factor p65 [OS=Homo sapiens]	0.79	0.0106367
EIF2AK2	Interferon-induced, double-stranded RNA-activated protein kinase [OS=Homo sapiens]	1.16	0.0109699
PRORP	Mitochondrial ribonuclease P catalytic subunit [OS=Homo sapiens]	1.361	0.0116463
CYCS	Cytochrome c [OS=Homo sapiens]	1.321	0.0142224
ABL2	Tyrosine-protein kinase ABL2 [OS=Homo sapiens]	0.84	0.0157733
TOM1L2	TOM1-like protein 2 [OS=Homo sapiens]	0.913	0.0163912
GCA	Grancalcin [OS=Homo sapiens]	0.836	0.016914
HECW2	E3 ubiquitin-protein ligase HECW2 [OS=Homo sapiens]	0.911	0.0223011
ZNRF2	E3 ubiquitin-protein ligase ZNRF2 [OS=Homo sapiens]	0.707	0.0224077
RAB2B	Ras-related protein Rab-2B [OS=Homo sapiens]	0.903	0.0240243
ITCH	E3 ubiquitin-protein ligase Itchy homolog [OS=Homo sapiens]	0.793	0.0276967
ARPC4	Actin-related protein 2/3 complex subunit 4 [OS=Homo sapiens]	1.83	0.028319
ESD	S-formylglutathione hydrolase [OS=Homo sapiens]	0.955	0.0285117
TMLHE	Trimethyllysine dioxygenase, mitochondrial [OS=Homo sapiens]	0.72	0.0303389
ADD1	Isoform 6 of Alpha-adducin [OS=Homo sapiens]	0.94	0.0312895
SHC3	SHC-transforming protein 3 [OS=Homo sapiens]	0.87	0.0323995
CHMP1B	Charged multivesicular body protein 1b [OS=Homo sapiens]	0.886	0.0324125
YWHAH	14-3-3 protein eta [OS=Homo sapiens]	0.925	0.0330809
PI4KA	Phosphatidylinositol 4-kinase alpha [OS=Homo sapiens]	0.949	0.0355649
CDC42	Isoform 1 of Cell division control protein 42 homolog [OS=Homo sapiens]	0.878	0.0372205
GLTP	Glycolipid transfer protein [OS=Homo sapiens]	0.883	0.0383147
GCN1	eIF-2-alpha kinase activator GCN1 [OS=Homo sapiens]	1.107	0.0397757
TERF2IP	Telomeric repeat-binding factor 2-interacting protein 1 [OS=Homo sapiens]	0.878	0.041482
SH3RF1	E3 ubiquitin-protein ligase SH3RF1 [OS=Homo sapiens]	0.636	0.0417045
RNF214	RING finger protein 214 [OS=Homo sapiens]	0.94	0.042504
TUT4	Terminal uridylyltransferase 4 [OS=Homo sapiens]	0.69	0.0427119
SPNS1	Protein spinster homolog 1 [OS=Homo sapiens]	0.905	0.0427575
HCCS	Holocytochrome c-type synthase [OS=Homo sapiens]	0.915	0.0429154
HECTD3	E3 ubiquitin-protein ligase HECTD3 [OS=Homo sapiens]	0.74	0.0430351
MPRIP	Myosin phosphatase Rho-interacting protein [OS=Homo sapiens]	0.877	0.0442409
NUDT5	ADP-sugar pyrophosphatase [OS=Homo sapiens]	0.928	0.0442941
CCDC120	Coiled-coil domain-containing protein 120 [OS=Homo sapiens]	0.814	0.0452705
NOP58	Nucleolar protein 58 [OS=Homo sapiens]	1.121	0.0458523
DGLUCY	D-glutamate cyclase, mitochondrial [OS=Homo sapiens]	1.163	0.0461666
COASY	Bifunctional coenzyme A synthase [OS=Homo sapiens]	0.94	0.0464827
INPP4A	Inositol polyphosphate-4-phosphatase type I A [OS=Homo sapiens]	0.947	0.0471092
ADCY9	Adenylate cyclase type 9 [OS=Homo sapiens]	0.826	0.0477603
C19orf53	Leydig cell tumor 10 kDa protein homolog [OS=Homo sapiens]	0.927	0.0494864
TSPAN2	Tetraspanin-2 [OS=Homo sapiens]	0.869	0.0499701
MIX23	Protein MIX23 [OS=Homo sapiens]	0.87	0.0512628
FAM221A	Protein FAM221A [OS=Homo sapiens]	0.783	0.0513308
CEP170B	Centrosomal protein of 170 kDa protein B [OS=Homo sapiens]	0.908	0.0513352
MAN1B1	Endoplasmic reticulum mannosyl-oligosaccharide 1,2-alpha-mannosidase [OS=Homo sapiens]	1.317	0.0514466
IGF1R	Insulin-like growth factor 1 receptor [OS=Homo sapiens]	0.914	0.0519322
MT-CO1	Cytochrome c oxidase subunit 1 [OS=Homo sapiens]	1.352	0.0519855
TUBB2B	Tubulin beta-2B chain [OS=Homo sapiens]	0.895	0.052111
AVL9	Late secretory pathway protein AVL9 homolog [OS=Homo sapiens]	0.948	0.0524873
TIA1	Cytotoxic granule associated RNA binding protein TIA1 [OS=Homo sapiens]	0.921	0.0526582
SGPL1	Sphingosine-1-phosphate lyase 1 [OS=Homo sapiens]	0.917	0.0528304
EPB41L1	Band 4.1-like protein 1 [OS=Homo sapiens]	0.912	0.0528654
SRP68	Signal recognition particle subunit SRP68 [OS=Homo sapiens]	1.089	0.055206
NDUFS2	NADH dehydrogenase [ubiquinone] iron-sulfur protein 2, mitochondrial [OS=Homo sapiens]	1.064	0.0559467
LRRN1	Leucine-rich repeat neuronal protein 1 [OS=Homo sapiens]	0.797	0.0569678
GAPDH	Glyceraldehyde-3-phosphate dehydrogenase [OS=Homo sapiens]	0.941	0.0572173
NUP88	Nuclear pore complex protein Nup88 [OS=Homo sapiens]	0.887	0.0581524
TBCC	Tubulin-specific chaperone C [OS=Homo sapiens]	0.916	0.0591374
CLSTN1	Calsyntenin-1 [OS=Homo sapiens]	0.906	0.0606274
TMEM14C	Transmembrane protein 14C [OS=Homo sapiens]	1.708	0.0607208
ROGDI	Protein rogdi homolog [OS=Homo sapiens]	0.913	0.0608043
EPS8L2	Epidermal growth factor receptor kinase substrate 8-like protein 2 [OS=Homo sapiens]	0.887	0.0614114
GNB4	Guanine nucleotide-binding protein subunit beta-4 [OS=Homo sapiens]	0.926	0.0624675
EIF3E	Eukaryotic translation initiation factor 3 subunit E [OS=Homo sapiens]	1.106	0.0633295
MPC2	Mitochondrial pyruvate carrier 2 [OS=Homo sapiens]	1.158	0.0634008
NDUFB3	NADH dehydrogenase [ubiquinone] 1 beta subcomplex subunit 3 [OS=Homo sapiens]	1.098	0.0638504
AKR1C1	Aldo-keto reductase family 1 member C1 [OS=Homo sapiens]	1.082	0.0642984
MMS19	MMS19 nucleotide excision repair protein homolog [OS=Homo sapiens]	1.094	0.0652037
DEPDC5	Isoform 1 of GATOR complex protein DEPDC5 [OS=Homo sapiens]	0.887	0.0657478
SWAP70	Switch-associated protein 70 [OS=Homo sapiens]	0.905	0.0663175
ALDOA	Fructose-bisphosphate aldolase A [OS=Homo sapiens]	0.936	0.0665399
NDUFA13	NADH dehydrogenase [ubiquinone] 1 alpha subcomplex subunit 13 [OS=Homo sapiens]	1.095	0.0668482
ZNRF1	E3 ubiquitin-protein ligase ZNRF1 [OS=Homo sapiens]	0.834	0.0669882
FAM98B	Protein FAM98B [OS=Homo sapiens]	1.116	0.0674425
ACTR3B	Actin-related protein 3B [OS=Homo sapiens]	0.967	0.0674615
ELMOD2	ELMO domain-containing protein 2 [OS=Homo sapiens]	1.128	0.0675943
LMBRD1	Lysosomal cobalamin transport escort protein LMBD1 [OS=Homo sapiens]	0.907	0.0679579
ZDHHC14	Palmitoyltransferase ZDHHC14 [OS=Homo sapiens]	0.856	0.0684658
MMP15	Matrix metalloproteinase-15 [OS=Homo sapiens]	0.932	0.0689771
RUFY2	Isoform 3 of RUN and FYVE domain-containing protein 2 [OS=Homo sapiens]	0.95	0.0696999
DNM1	Isoform 3 of Dynamin-1 [OS=Homo sapiens]	0.956	0.0700426
PDCD6IP	Isoform 2 of Programmed cell death 6-interacting protein [OS=Homo sapiens]	1.027	0.0703864
LIN7B	Protein lin-7 homolog B [OS=Homo sapiens]	0.876	0.0706368
DOLPP1	Dolichyldiphosphatase 1 [OS=Homo sapiens]	0.812	0.0711028
KRT6A	Keratin, type II cytoskeletal 6A [OS=Homo sapiens]	0.17	0.0712901
SORD	Sorbitol dehydrogenase [OS=Homo sapiens]	0.868	0.0727708
RING1	E3 ubiquitin-protein ligase RING1 [OS=Homo sapiens]	0.863	0.0730413
SH3BGRL	SH3 domain-binding glutamic acid-rich-like protein [OS=Homo sapiens]	1.212	0.0736613
DDX6	Probable ATP-dependent RNA helicase DDX6 [OS=Homo sapiens]	1.139	0.0745229
USP5	Ubiquitin carboxyl-terminal hydrolase 5 [OS=Homo sapiens]	0.966	0.0745494
GDE1	Glycerophosphodiester phosphodiesterase 1 [OS=Homo sapiens]	1.369	0.0751218
TCP11L1	T-complex protein 11-like protein 1 [OS=Homo sapiens]	0.959	0.0754204
TTC5	Tetratricopeptide repeat protein 5 [OS=Homo sapiens]	0.894	0.0768476
FKBP7	Peptidyl-prolyl cis-trans isomerase FKBP7 [OS=Homo sapiens]	0.861	0.07727
RPH3A	Rabphilin-3A [OS=Homo sapiens]	0.855	0.0783449
SARS1	Serine--tRNA ligase, cytoplasmic [OS=Homo sapiens]	0.972	0.0787339
KIF26A	Kinesin-like protein KIF26A [OS=Homo sapiens]	0.885	0.0787964
UBFD1	Ubiquitin domain-containing protein UBFD1 [OS=Homo sapiens]	0.933	0.0788397
MRPL47	39S ribosomal protein L47, mitochondrial [OS=Homo sapiens]	1.166	0.079432
SLC43A2	Large neutral amino acids transporter small subunit 4 [OS=Homo sapiens]	0.866	0.0797638
DCP1B	mRNA-decapping enzyme 1B [OS=Homo sapiens]	0.895	0.0800894
WASF3	Actin-binding protein WASF3 [OS=Homo sapiens]	0.889	0.0801384
PLCXD3	PI-PLC X domain-containing protein 3 [OS=Homo sapiens]	1.242	0.0801881
TTC9	Tetratricopeptide repeat protein 9A [OS=Homo sapiens]	0.91	0.0805017
AK1	Adenylate kinase isoenzyme 1 [OS=Homo sapiens]	0.887	0.0810237
MICU1	Calcium uptake protein 1, mitochondrial [OS=Homo sapiens]	1.038	0.0811895
FAM241B	Protein FAM241B [OS=Homo sapiens]	0.906	0.0820279
PFKP	ATP-dependent 6-phosphofructokinase, platelet type [OS=Homo sapiens]	0.904	0.0821783
CRMP1	Dihydropyrimidinase-related protein 1 [OS=Homo sapiens]	0.836	0.0822826
TBCE	Tubulin-specific chaperone E [OS=Homo sapiens]	0.91	0.0823408
CORO1A	Coronin-1A [OS=Homo sapiens]	0.851	0.0831554
RABL2B	Rab-like protein 2B [OS=Homo sapiens]	0.838	0.0839075
UQCRC2	Cytochrome b-c1 complex subunit 2, mitochondrial [OS=Homo sapiens]	1.057	0.0843273
CDC37L1	Hsp90 co-chaperone Cdc37-like 1 [OS=Homo sapiens]	0.923	0.0855095
TMTC4	Protein O-mannosyl-transferase TMTC4 [OS=Homo sapiens]	1.275	0.0855505
AADAT	Kynurenine/alpha-aminoadipate aminotransferase, mitochondrial [OS=Homo sapiens]	1.175	0.0856881
EVI5L	Isoform 2 of EVI5-like protein [OS=Homo sapiens]	0.918	0.0871564
ALDH18A1	Delta-1-pyrroline-5-carboxylate synthase [OS=Homo sapiens]	1.111	0.0871846
CRADD	Death domain-containing protein CRADD [OS=Homo sapiens]	1.144	0.0873951
METTL26	Methyltransferase-like 26 [OS=Homo sapiens]	0.86	0.0905275
LYPLAL1	Lysophospholipase-like protein 1 [OS=Homo sapiens]	0.892	0.0911836
INPP5A	Inositol polyphosphate-5-phosphatase A [OS=Homo sapiens]	0.882	0.0916479
SAE1	SUMO-activating enzyme subunit 1 [OS=Homo sapiens]	1.103	0.0917302
HEXA	Beta-hexosaminidase subunit alpha [OS=Homo sapiens]	0.926	0.0936296
SARM1	NAD(+) hydrolase SARM1 [OS=Homo sapiens]	1.093	0.0938399
RBFOX2	RNA binding protein fox-1 homolog 2 [OS=Homo sapiens]	1.125	0.0940804
ITGA6	Integrin alpha-6 [OS=Homo sapiens]	1.416	0.0941397
GNAO1	Guanine nucleotide-binding protein G(o) subunit alpha [OS=Homo sapiens]	0.932	0.0943679
WDR33	pre-mRNA 3' end processing protein WDR33 [OS=Homo sapiens]	0.897	0.0949725
ABLIM1	Actin-binding LIM protein 1 [OS=Homo sapiens]	0.937	0.0951214
EIF3H	Eukaryotic translation initiation factor 3 subunit H [OS=Homo sapiens]	1.108	0.0951632
EFHD2	EF-hand domain-containing protein D2 [OS=Homo sapiens]	0.801	0.0956184
AAMP	Angio-associated migratory cell protein [OS=Homo sapiens]	1.087	0.0956627
MINDY1	Ubiquitin carboxyl-terminal hydrolase MINDY-1 [OS=Homo sapiens]	1.152	0.0958466
ANK2	Ankyrin-2 [OS=Homo sapiens]	0.944	0.0966473
SLC22A17	Solute carrier family 22 member 17 [OS=Homo sapiens]	1.317	0.0967849
DOCK6	Dedicator of cytokinesis protein 6 [OS=Homo sapiens]	1.259	0.0977566
CUL5	Cullin-5 [OS=Homo sapiens]	0.931	0.097992
AAGAB	Alpha- and gamma-adaptin-binding protein p34 [OS=Homo sapiens]	0.888	0.0987503
EIF3D	Eukaryotic translation initiation factor 3 subunit D [OS=Homo sapiens]	1.096	0.0989499
PDZD11	PDZ domain-containing protein 11 [OS=Homo sapiens]	1.096	0.100265
PTPN5	Tyrosine-protein phosphatase non-receptor type 5 [OS=Homo sapiens]	1.108	0.100345
ZMPSTE24	CAAX prenyl protease 1 homolog [OS=Homo sapiens]	1.347	0.100695
PRPSAP1	Phosphoribosyl pyrophosphate synthase-associated protein 1 [OS=Homo sapiens]	0.951	0.100907
MAP2K3	Dual specificity mitogen-activated protein kinase kinase 3 [OS=Homo sapiens]	1.165	0.101332
MANEAL	Glycoprotein endo-alpha-1,2-mannosidase-like protein [OS=Homo sapiens]	1.136	0.101523
TTC19	Tetratricopeptide repeat protein 19, mitochondrial [OS=Homo sapiens]	0.88	0.101766
DDX19A	ATP-dependent RNA helicase DDX19A [OS=Homo sapiens]	0.941	0.102824
EIF2B2	Translation initiation factor eIF-2B subunit beta [OS=Homo sapiens]	1.076	0.102961
ME1	NADP-dependent malic enzyme [OS=Homo sapiens]	1.108	0.10305
GAB2	GRB2-associated-binding protein 2 [OS=Homo sapiens]	0.919	0.103224
PRR36	Proline-rich protein 36 [OS=Homo sapiens]	0.856	0.103346
ZNF207	BUB3-interacting and GLEBS motif-containing protein ZNF207 [OS=Homo sapiens]	1.111	0.103538
PTPN11	Tyrosine-protein phosphatase non-receptor type 11 [OS=Homo sapiens]	1.074	0.103539
ARFGAP1	ADP-ribosylation factor GTPase-activating protein 1 [OS=Homo sapiens]	1.078	0.104161
AARS2	Alanine--tRNA ligase, mitochondrial [OS=Homo sapiens]	0.899	0.104443
MT-CO3	Cytochrome c oxidase subunit 3 [OS=Homo sapiens]	1.312	0.104989
PSMC3	26S proteasome regulatory subunit 6A [OS=Homo sapiens]	1.236	0.105889
TH	Tyrosine 3-monooxygenase [OS=Homo sapiens]	1.112	0.105891
ADAP1	Arf-GAP with dual PH domain-containing protein 1 [OS=Homo sapiens]	0.95	0.105974
COPG2	Coatomer subunit gamma-2 [OS=Homo sapiens]	1.071	0.106185
HSPA4L	Heat shock 70 kDa protein 4L [OS=Homo sapiens]	0.934	0.106495
LSM2	U6 snRNA-associated Sm-like protein LSm2 [OS=Homo sapiens]	0.93	0.106583
FAM177A1	Protein FAM177A1 [OS=Homo sapiens]	0.943	0.106666
ADO	2-aminoethanethiol dioxygenase [OS=Homo sapiens]	0.879	0.106831
LACTB	Serine beta-lactamase-like protein LACTB, mitochondrial [OS=Homo sapiens]	1.277	0.107053
HNRNPK	Isoform 3 of Heterogeneous nuclear ribonucleoprotein K [OS=Homo sapiens]	1.035	0.107914
CTNNA2	Isoform 5 of Catenin alpha-2 [OS=Homo sapiens]	0.954	0.108368
NR2F6	Nuclear receptor subfamily 2 group F member 6 [OS=Homo sapiens]	0.883	0.10876
NDUFAF8	NADH dehydrogenase [ubiquinone] 1 alpha subcomplex assembly factor 8 [OS=Homo sapiens]	0.873	0.109159
RPRD1A	Regulation of nuclear pre-mRNA domain-containing protein 1A [OS=Homo sapiens]	0.87	0.10962
BCLAF1	Bcl-2-associated transcription factor 1 [OS=Homo sapiens]	1.092	0.109666
EIF5A	Eukaryotic translation initiation factor 5A-1 [OS=Homo sapiens]	1.06	0.110557
PLPBP	Pyridoxal phosphate homeostasis protein [OS=Homo sapiens]	0.915	0.110711
UBAP1	Ubiquitin-associated protein 1 [OS=Homo sapiens]	0.814	0.110912
ATP6AP1	V-type proton ATPase subunit S1 [OS=Homo sapiens]	1.184	0.110935
DNAJC19	Mitochondrial import inner membrane translocase subunit TIM14 [OS=Homo sapiens]	1.07	0.11109
EFNB3	Ephrin-B3 [OS=Homo sapiens]	0.878	0.111254
RRAGA	Ras-related GTP-binding protein A [OS=Homo sapiens]	1.214	0.111903
H3-3A; H3-3B	Histone H3.3 [OS=Homo sapiens]	0.969	0.112203
NCLN	Nicalin [OS=Homo sapiens]	1.043	0.112363
MAP2K2	Dual specificity mitogen-activated protein kinase kinase 2 [OS=Homo sapiens]	0.894	0.112419
ADGRL1	Adhesion G protein-coupled receptor L1 [OS=Homo sapiens]	0.867	0.113314
TUBB3	Tubulin beta-3 chain [OS=Homo sapiens]	0.906	0.114243
USP12	Ubiquitin carboxyl-terminal hydrolase 12 [OS=Homo sapiens]	0.871	0.114348
POMGNT2	Protein O-linked-mannose beta-1,4-N-acetylglucosaminyltransferase 2 [OS=Homo sapiens]	1.09	0.115049
DDOST	Dolichyl-diphosphooligosaccharide--protein glycosyltransferase 48 kDa subunit [OS=Homo sapiens]	1.213	0.11531
LARS2	Leucine--tRNA ligase, mitochondrial [OS=Homo sapiens]	1.084	0.11567
PRKCI	Protein kinase C iota type [OS=Homo sapiens]	1.081	0.115897
SOD1	Superoxide dismutase [Cu-Zn] [OS=Homo sapiens]	0.821	0.11623
CTU2	Cytoplasmic tRNA 2-thiolation protein 2 [OS=Homo sapiens]	0.848	0.11673
PTPN1	Tyrosine-protein phosphatase non-receptor type 1 [OS=Homo sapiens]	1.193	0.116871
CHCHD6	MICOS complex subunit MIC25 [OS=Homo sapiens]	0.864	0.117171
MPI	Mannose-6-phosphate isomerase [OS=Homo sapiens]	0.912	0.117279
TRMT1	tRNA (guanine(26)-N(2))-dimethyltransferase [OS=Homo sapiens]	1.843	0.117852
CASKIN1	Caskin-1 [OS=Homo sapiens]	0.958	0.118406
SMPD3	Sphingomyelin phosphodiesterase 3 [OS=Homo sapiens]	0.879	0.118602
UCHL1	Ubiquitin carboxyl-terminal hydrolase isozyme L1 [OS=Homo sapiens]	0.876	0.118709
STRN4	Striatin-4 [OS=Homo sapiens]	0.899	0.119357
SMAP1	Stromal membrane-associated protein 1 [OS=Homo sapiens]	0.939	0.120253
HMGCLL1	3-hydroxy-3-methylglutaryl-CoA lyase, cytoplasmic [OS=Homo sapiens]	0.864	0.121118
BSDC1	BSD domain-containing protein 1 [OS=Homo sapiens]	1.18	0.121475
SYMPK	Symplekin [OS=Homo sapiens]	1.215	0.121544
ARHGAP12	Rho GTPase-activating protein 12 [OS=Homo sapiens]	0.891	0.121557
FOCAD	Focadhesin [OS=Homo sapiens]	0.895	0.121859
FKBP1B	Peptidyl-prolyl cis-trans isomerase FKBP1B [OS=Homo sapiens]	0.678	0.12203
GART	Trifunctional purine biosynthetic protein adenosine-3 [OS=Homo sapiens]	0.966	0.122222
SEC24A	Protein transport protein Sec24A [OS=Homo sapiens]	1.209	0.122402
EXOC2	Exocyst complex component 2 [OS=Homo sapiens]	0.928	0.122409
AK4	Adenylate kinase 4, mitochondrial [OS=Homo sapiens]	0.856	0.123489
FNBP1	Formin-binding protein 1 [OS=Homo sapiens]	0.91	0.12362
OAT	Ornithine aminotransferase, mitochondrial [OS=Homo sapiens]	1.186	0.124419
WRNIP1	ATPase WRNIP1 [OS=Homo sapiens]	0.885	0.124566
PDE10A	cAMP and cAMP-inhibited cGMP 3',5'-cyclic phosphodiesterase 10A [OS=Homo sapiens]	0.885	0.125561
PBDC1	Protein PBDC1 [OS=Homo sapiens]	0.953	0.125665
SRM	Spermidine synthase [OS=Homo sapiens]	0.857	0.125707
IRF2BPL	Probable E3 ubiquitin-protein ligase IRF2BPL [OS=Homo sapiens]	0.955	0.125721
VAMP5	Vesicle-associated membrane protein 5 [OS=Homo sapiens]	1.319	0.125872
TAB1	TGF-beta-activated kinase 1 and MAP3K7-binding protein 1 [OS=Homo sapiens]	0.924	0.126754
PTK2	Focal adhesion kinase 1 [OS=Homo sapiens]	0.868	0.126754
CRIP2	Cysteine-rich protein 2 [OS=Homo sapiens]	0.896	0.127075
DGKA	Diacylglycerol kinase alpha [OS=Homo sapiens]	0.939	0.12742
TRAPPC3	Trafficking protein particle complex subunit 3 [OS=Homo sapiens]	0.917	0.128417
ACSS2	Acetyl-coenzyme A synthetase, cytoplasmic [OS=Homo sapiens]	0.897	0.128824
IDH2	Isocitrate dehydrogenase [NADP], mitochondrial [OS=Homo sapiens]	0.912	0.12889
EXOC8	Exocyst complex component 8 [OS=Homo sapiens]	0.935	0.129165
UQCR10	Cytochrome b-c1 complex subunit 9 [OS=Homo sapiens]	1.247	0.130248
SPTB	Spectrin beta chain, erythrocytic [OS=Homo sapiens]	0.839	0.130257
ABCA5	Cholesterol transporter ABCA5 [OS=Homo sapiens]	0.888	0.130296
KIAA0930	Uncharacterized protein KIAA0930 [OS=Homo sapiens]	1.253	0.130312
MAN2B1	Lysosomal alpha-mannosidase [OS=Homo sapiens]	1.04	0.130412
CFAP20	Cilia- and flagella-associated protein 20 [OS=Homo sapiens]	0.942	0.130488
OSTF1	Osteoclast-stimulating factor 1 [OS=Homo sapiens]	1.093	0.131804
AMPD3	AMP deaminase 3 [OS=Homo sapiens]	1.082	0.131902
WDFY2	WD repeat and FYVE domain-containing protein 2 [OS=Homo sapiens]	0.767	0.132361
ATP5IF1	ATPase inhibitor, mitochondrial [OS=Homo sapiens]	0.758	0.133024
SLC7A5	Large neutral amino acids transporter small subunit 1 [OS=Homo sapiens]	1.111	0.133215
PPM1H	Protein phosphatase 1H [OS=Homo sapiens]	0.887	0.13324
BET1	BET1 homolog [OS=Homo sapiens]	0.905	0.133422
EIF3M	Eukaryotic translation initiation factor 3 subunit M [OS=Homo sapiens]	1.054	0.133574
EIF2B5	Translation initiation factor eIF-2B subunit epsilon [OS=Homo sapiens]	1.045	0.133867
ATP5MF	ATP synthase subunit f, mitochondrial [OS=Homo sapiens]	1.085	0.133952
NDUFB5	NADH dehydrogenase [ubiquinone] 1 beta subcomplex subunit 5, mitochondrial [OS=Homo sapiens]	1.263	0.134343
ALDH4A1	Delta-1-pyrroline-5-carboxylate dehydrogenase, mitochondrial [OS=Homo sapiens]	0.968	0.134638
KIF5B	Kinesin-1 heavy chain [OS=Homo sapiens]	0.952	0.135282
DCXR	L-xylulose reductase [OS=Homo sapiens]	0.952	0.135498
PTPN12	Tyrosine-protein phosphatase non-receptor type 12 [OS=Homo sapiens]	1.035	0.135557
AP3M2	AP-3 complex subunit mu-2 [OS=Homo sapiens]	1.141	0.136021
TMX4	Thioredoxin-related transmembrane protein 4 [OS=Homo sapiens]	1.112	0.136614
ST13	Hsc70-interacting protein [OS=Homo sapiens]	0.918	0.136657
PRKAR2B	cAMP-dependent protein kinase type II-beta regulatory subunit [OS=Homo sapiens]	0.835	0.13719
MCEE	Methylmalonyl-CoA epimerase, mitochondrial [OS=Homo sapiens]	0.862	0.137209
MYH15	Myosin-15 [OS=Homo sapiens]	2.048	0.137717
TOLLIP	Toll-interacting protein [OS=Homo sapiens]	0.892	0.137872
GGA3	ADP-ribosylation factor-binding protein GGA3 [OS=Homo sapiens]	0.863	0.138644
PMPCB	Mitochondrial-processing peptidase subunit beta [OS=Homo sapiens]	0.911	0.138875
TUBB4B	Tubulin beta-4B chain [OS=Homo sapiens]	0.954	0.138983
MRPS2	28S ribosomal protein S2, mitochondrial [OS=Homo sapiens]	1.149	0.139442
APP	Amyloid-beta precursor protein [OS=Homo sapiens]	1.081	0.139952
PANX1	Pannexin-1 [OS=Homo sapiens]	1.067	0.140479
OXR1	Oxidation resistance protein 1 [OS=Homo sapiens]	1.126	0.141192
PSME4	Proteasome activator complex subunit 4 [OS=Homo sapiens]	0.953	0.141696
LSM8	U6 snRNA-associated Sm-like protein LSm8 [OS=Homo sapiens]	0.787	0.141924
MTA1	Metastasis-associated protein MTA1 [OS=Homo sapiens]	0.95	0.142059
PPP6C	Serine/threonine-protein phosphatase 6 catalytic subunit [OS=Homo sapiens]	0.981	0.14211
FAT3	Isoform 3 of Protocadherin Fat 3 [OS=Homo sapiens]	0.851	0.142166
MTAP	S-methyl-5'-thioadenosine phosphorylase [OS=Homo sapiens]	1.139	0.142894
EHD3	EH domain-containing protein 3 [OS=Homo sapiens]	1.022	0.143454
TPPP	Tubulin polymerization-promoting protein [OS=Homo sapiens]	0.932	0.143706
NUP35	Nucleoporin NUP35 [OS=Homo sapiens]	0.865	0.143859
ADPGK	ADP-dependent glucokinase [OS=Homo sapiens]	1.051	0.144035
KIF21A	Kinesin-like protein KIF21A [OS=Homo sapiens]	0.967	0.144649
PRRC1	Protein PRRC1 [OS=Homo sapiens]	1.163	0.144959
GPRIN1	G protein-regulated inducer of neurite outgrowth 1 [OS=Homo sapiens]	0.874	0.145065
CRAT	Carnitine O-acetyltransferase [OS=Homo sapiens]	1.14	0.146798
EPDR1	Mammalian ependymin-related protein 1 [OS=Homo sapiens]	1.321	0.147184
N6AMT1	Methyltransferase N6AMT1 [OS=Homo sapiens]	1.093	0.147525
TUBB2A	Tubulin beta-2A chain [OS=Homo sapiens]	0.947	0.148028
PRDX1	Peroxiredoxin-1 [OS=Homo sapiens]	0.946	0.14813
KIAA1191	Putative monooxygenase p33MONOX [OS=Homo sapiens]	0.91	0.148712
H2BC18	Histone H2B type 2-F [OS=Homo sapiens]	0.779	0.149103
UQCC2	Ubiquinol-cytochrome-c reductase complex assembly factor 2 [OS=Homo sapiens]	0.886	0.149341
SEH1L	Nucleoporin SEH1 [OS=Homo sapiens]	1.453	0.151082
BCAT2	Branched-chain-amino-acid aminotransferase, mitochondrial [OS=Homo sapiens]	1.054	0.151166
ANXA2	Annexin A2 [OS=Homo sapiens]	1.11	0.151418
OPTN	Optineurin [OS=Homo sapiens]	0.924	0.151577
PCDH9	Protocadherin-9 [OS=Homo sapiens]	0.856	0.151756
TMEM41A	Transmembrane protein 41A [OS=Homo sapiens]	1.169	0.152028
TPM3	Isoform 5 of Tropomyosin alpha-3 chain [OS=Homo sapiens]	0.79	0.152106
VCL	Vinculin [OS=Homo sapiens]	0.938	0.152201
ARIH2	E3 ubiquitin-protein ligase ARIH2 [OS=Homo sapiens]	0.889	0.1524
DCTN2	Dynactin subunit 2 [OS=Homo sapiens]	1.084	0.152776
UBE2D1	Ubiquitin-conjugating enzyme E2 D1 [OS=Homo sapiens]	0.9	0.152812
TAF15	TATA-binding protein-associated factor 2N [OS=Homo sapiens]	1.106	0.152852
ANAPC4	Anaphase-promoting complex subunit 4 [OS=Homo sapiens]	1.201	0.152876
MAP7D1	Isoform 4 of MAP7 domain-containing protein 1 [OS=Homo sapiens]	0.901	0.153009
ELFN2	Protein phosphatase 1 regulatory subunit 29 [OS=Homo sapiens]	0.854	0.153368
RANBP6	Ran-binding protein 6 [OS=Homo sapiens]	1.054	0.153668
ERI3	ERI1 exoribonuclease 3 [OS=Homo sapiens]	0.891	0.15401
RCAN1	Calcipressin-1 [OS=Homo sapiens]	0.875	0.154227
YIPF6	Protein YIPF6 [OS=Homo sapiens]	1.161	0.154266
PQBP1	Polyglutamine-binding protein 1 [OS=Homo sapiens]	1.335	0.156049
TSPAN9	Tetraspanin-9 [OS=Homo sapiens]	0.726	0.156308
BCAS2	Pre-mRNA-splicing factor SPF27 [OS=Homo sapiens]	1.184	0.156355
GGA2	ADP-ribosylation factor-binding protein GGA2 [OS=Homo sapiens]	0.893	0.156945
METAP2	Methionine aminopeptidase 2 [OS=Homo sapiens]	1.157	0.157224
FLOT1	Flotillin-1 [OS=Homo sapiens]	1.314	0.158223
SEC62	Translocation protein SEC62 [OS=Homo sapiens]	0.948	0.158698
CNGA3	Cyclic nucleotide-gated cation channel alpha-3 [OS=Homo sapiens]	1.125	0.159312
UNC5D	Netrin receptor UNC5D [OS=Homo sapiens]	0.853	0.159461
CLCC1	Chloride channel CLIC-like protein 1 [OS=Homo sapiens]	0.914	0.159745
STAT5B	Signal transducer and activator of transcription 5B [OS=Homo sapiens]	0.742	0.159748
PTGR3	Prostaglandin reductase 3 [OS=Homo sapiens]	0.88	0.160023
SDK2	Protein sidekick-2 [OS=Homo sapiens]	0.903	0.160857
DCLK1	Serine/threonine-protein kinase DCLK1 [OS=Homo sapiens]	0.965	0.160952
ARPC1A	Actin-related protein 2/3 complex subunit 1A [OS=Homo sapiens]	0.95	0.161337
MGRN1	E3 ubiquitin-protein ligase MGRN1 [OS=Homo sapiens]	1.114	0.161589
XKR7	XK-related protein 7 [OS=Homo sapiens]	0.941	0.161886
ZC3H7B	Zinc finger CCCH domain-containing protein 7B [OS=Homo sapiens]	0.885	0.161894
SNAP91	Isoform 4 of Clathrin coat assembly protein AP180 [OS=Homo sapiens]	0.871	0.161895
ATP2A2	Isoform 3 of Sarcoplasmic/endoplasmic reticulum calcium ATPase 2 [OS=Homo sapiens]	0.808	0.162589
NUP85	Nuclear pore complex protein Nup85 [OS=Homo sapiens]	0.833	0.163491
ERO1A	ERO1-like protein alpha [OS=Homo sapiens]	1.08	0.163772
MAP7D2	MAP7 domain-containing protein 2 [OS=Homo sapiens]	0.923	0.163952
PGAM2	Phosphoglycerate mutase 2 [OS=Homo sapiens]	1.302	0.164576
FBXO2	F-box only protein 2 [OS=Homo sapiens]	1.438	0.16485
RETREG3	Reticulophagy regulator 3 [OS=Homo sapiens]	0.817	0.164917
EIF4E	Eukaryotic translation initiation factor 4E [OS=Homo sapiens]	0.943	0.165243
ZCCHC3	Zinc finger CCHC domain-containing protein 3 [OS=Homo sapiens]	1.075	0.165554
PSMD7	26S proteasome non-ATPase regulatory subunit 7 [OS=Homo sapiens]	1.174	0.166324
EIF3A	Eukaryotic translation initiation factor 3 subunit A [OS=Homo sapiens]	1.074	0.166327
GAN	Gigaxonin [OS=Homo sapiens]	0.836	0.166521
SSH2	Protein phosphatase Slingshot homolog 2 [OS=Homo sapiens]	0.859	0.167168
ATP5F1EP2	ATP synthase subunit epsilon-like protein, mitochondrial [OS=Homo sapiens]	0.776	0.167277
ABCF1	ATP-binding cassette sub-family F member 1 [OS=Homo sapiens]	1.133	0.167316
AARS1	Alanine--tRNA ligase, cytoplasmic [OS=Homo sapiens]	0.954	0.167795
ARHGEF11	Rho guanine nucleotide exchange factor 11 [OS=Homo sapiens]	1.244	0.167999
MAPK10	Isoform Alpha-1 of Mitogen-activated protein kinase 10 [OS=Homo sapiens]	0.774	0.168087
PLAA	Phospholipase A-2-activating protein [OS=Homo sapiens]	0.971	0.168147
PXN	Paxillin [OS=Homo sapiens]	0.898	0.168339
LGALS1	Galectin-1 [OS=Homo sapiens]	1.131	0.168409
CUTA	Protein CutA [OS=Homo sapiens]	1.061	0.168524
TARS1	Threonine--tRNA ligase 1, cytoplasmic [OS=Homo sapiens]	1.073	0.168528
ATP2B3	Isoform XA of Plasma membrane calcium-transporting ATPase 3 [OS=Homo sapiens]	0.978	0.168866
GTPBP1	GTP-binding protein 1 [OS=Homo sapiens]	0.961	0.169514
MDH1	Malate dehydrogenase, cytoplasmic [OS=Homo sapiens]	0.976	0.169863
DNPEP	Aspartyl aminopeptidase [OS=Homo sapiens]	0.823	0.170278
IGBP1	Immunoglobulin-binding protein 1 [OS=Homo sapiens]	1.072	0.170281
ADAL	Adenosine deaminase-like protein [OS=Homo sapiens]	1.256	0.170758
GPT2	Alanine aminotransferase 2 [OS=Homo sapiens]	1.143	0.171586
GIPC1	PDZ domain-containing protein GIPC1 [OS=Homo sapiens]	1.112	0.171623
SKIC8	WD repeat-containing protein 61 [OS=Homo sapiens]	0.923	0.171793
SSRP1	FACT complex subunit SSRP1 [OS=Homo sapiens]	1.08	0.171941
ACTR3	Actin-related protein 3 [OS=Homo sapiens]	0.956	0.171951
SPTLC1	Serine palmitoyltransferase 1 [OS=Homo sapiens]	0.917	0.172057
HIF1AN	Hypoxia-inducible factor 1-alpha inhibitor [OS=Homo sapiens]	1.404	0.172465
PRPSAP2	Phosphoribosyl pyrophosphate synthase-associated protein 2 [OS=Homo sapiens]	0.785	0.172645
LSM11	U7 snRNA-associated Sm-like protein LSm11 [OS=Homo sapiens]	0.933	0.172714
OPCML	Opioid-binding protein/cell adhesion molecule [OS=Homo sapiens]	0.91	0.172764
SLC35F6	Solute carrier family 35 member F6 [OS=Homo sapiens]	0.926	0.173208
DR1	Protein Dr1 [OS=Homo sapiens]	0.925	0.173494
ATP2B4	Isoform XA of Plasma membrane calcium-transporting ATPase 4 [OS=Homo sapiens]	1.115	0.173642
MTMR7	Myotubularin-related protein 7 [OS=Homo sapiens]	0.623	0.173802
GARNL3	GTPase-activating Rap/Ran-GAP domain-like protein 3 [OS=Homo sapiens]	1.17	0.174252
AP1B1	AP-1 complex subunit beta-1 [OS=Homo sapiens]	1.102	0.174523
ZC3H4	Zinc finger CCCH domain-containing protein 4 [OS=Homo sapiens]	0.961	0.174789
WASF2	Actin-binding protein WASF2 [OS=Homo sapiens]	0.799	0.175118
ATXN3	Ataxin-3 [OS=Homo sapiens]	0.926	0.175293
RPS18	40S ribosomal protein S18 [OS=Homo sapiens]	1.266	0.175452
VPS28	Vacuolar protein sorting-associated protein 28 homolog [OS=Homo sapiens]	0.966	0.175878
PITRM1	Presequence protease, mitochondrial [OS=Homo sapiens]	1.121	0.175938
TPD52L1	Tumor protein D53 [OS=Homo sapiens]	1.181	0.176081
CFL1	Cofilin-1 [OS=Homo sapiens]	0.961	0.176384
YES1	Tyrosine-protein kinase Yes [OS=Homo sapiens]	0.862	0.176542
PSMD5	26S proteasome non-ATPase regulatory subunit 5 [OS=Homo sapiens]	0.894	0.176721
HSD17B7	3-keto-steroid reductase/17-beta-hydroxysteroid dehydrogenase 7 [OS=Homo sapiens]	0.809	0.177223
DNAJB1	DnaJ homolog subfamily B member 1 [OS=Homo sapiens]	1.135	0.177806
TIMM13	Mitochondrial import inner membrane translocase subunit Tim13 [OS=Homo sapiens]	0.933	0.178392
MACROH2A2	Core histone macro-H2A.2 [OS=Homo sapiens]	0.844	0.178476
RHOQ	Rho-related GTP-binding protein RhoQ [OS=Homo sapiens]	1.037	0.178601
PPAT	Amidophosphoribosyltransferase [OS=Homo sapiens]	0.864	0.178819
AKAP10	A-kinase anchor protein 10, mitochondrial [OS=Homo sapiens]	1.359	0.17975
PHF24	PHD finger protein 24 [OS=Homo sapiens]	0.887	0.180008
SENP8	Sentrin-specific protease 8 [OS=Homo sapiens]	0.775	0.180086
ITPA	Inosine triphosphate pyrophosphatase [OS=Homo sapiens]	0.92	0.180203
TCEA1	Transcription elongation factor A protein 1 [OS=Homo sapiens]	0.869	0.180985
TPM3	Isoform 2 of Tropomyosin alpha-3 chain [OS=Homo sapiens]	0.837	0.182011
SLTM	SAFB-like transcription modulator [OS=Homo sapiens]	1.253	0.182023
TIGAR	Fructose-2,6-bisphosphatase TIGAR [OS=Homo sapiens]	1.11	0.182232
KCNAB1	Voltage-gated potassium channel subunit beta-1 [OS=Homo sapiens]	1.267	0.182233
WARS2	Tryptophan--tRNA ligase, mitochondrial [OS=Homo sapiens]	0.898	0.183996
CPT2	Carnitine O-palmitoyltransferase 2, mitochondrial [OS=Homo sapiens]	1.049	0.184114
SLC4A10	Isoform 3 of Sodium-driven chloride bicarbonate exchanger [OS=Homo sapiens]	0.841	0.18483
ADD2	Beta-adducin [OS=Homo sapiens]	0.947	0.185036
SLC39A6	Zinc transporter ZIP6 [OS=Homo sapiens]	1.683	0.185733
ARF6	ADP-ribosylation factor 6 [OS=Homo sapiens]	1.181	0.186325
PRDX2	Peroxiredoxin-2 [OS=Homo sapiens]	0.899	0.186828
CPNE7	Copine-7 [OS=Homo sapiens]	0.92	0.186845
OGFR	Opioid growth factor receptor [OS=Homo sapiens]	0.924	0.187325
GPR89B	Golgi pH regulator B [OS=Homo sapiens]	1.14	0.187675
TBCD	Tubulin-specific chaperone D [OS=Homo sapiens]	0.938	0.187978
ROR2	Tyrosine-protein kinase transmembrane receptor ROR2 [OS=Homo sapiens]	0.86	0.188081
RNF25	E3 ubiquitin-protein ligase RNF25 [OS=Homo sapiens]	1.248	0.188874
NAA15	N-alpha-acetyltransferase 15, NatA auxiliary subunit [OS=Homo sapiens]	0.963	0.189162
DES	Desmin [OS=Homo sapiens]	0.9	0.189515
HDGFL2	Hepatoma-derived growth factor-related protein 2 [OS=Homo sapiens]	0.927	0.190542
RANBP9	Ran-binding protein 9 [OS=Homo sapiens]	0.936	0.190749
HSPA12A	Heat shock 70 kDa protein 12A [OS=Homo sapiens]	1.063	0.190812
ECHDC1	Ethylmalonyl-CoA decarboxylase [OS=Homo sapiens]	0.846	0.191045
SYT11	Synaptotagmin-11 [OS=Homo sapiens]	1.043	0.191092
PCDHA5	Isoform 3 of Protocadherin alpha-5 [OS=Homo sapiens]	0.61	0.191834
GLOD4	Isoform 2 of Glyoxalase domain-containing protein 4 [OS=Homo sapiens]	0.893	0.191987
DOC2A	Double C2-like domain-containing protein alpha [OS=Homo sapiens]	0.798	0.192067
RNF126	E3 ubiquitin-protein ligase RNF126 [OS=Homo sapiens]	0.707	0.192304
CAMSAP3	Isoform 2 of Calmodulin-regulated spectrin-associated protein 3 [OS=Homo sapiens]	0.834	0.192728
FMN2	Formin-2 [OS=Homo sapiens]	0.956	0.192765
OTUB1	Ubiquitin thioesterase OTUB1 [OS=Homo sapiens]	0.979	0.193208
DNAJA2	DnaJ homolog subfamily A member 2 [OS=Homo sapiens]	1.07	0.193216
IFT27	Intraflagellar transport protein 27 homolog [OS=Homo sapiens]	0.947	0.193218
TAOK2	Isoform 2 of Serine/threonine-protein kinase TAO2 [OS=Homo sapiens]	0.777	0.193689
C1orf198	Uncharacterized protein C1orf198 [OS=Homo sapiens]	0.914	0.193718
NAP1L4	Nucleosome assembly protein 1-like 4 [OS=Homo sapiens]	0.849	0.193902
TNPO1	Transportin-1 [OS=Homo sapiens]	1.091	0.193984
FBXO41	F-box only protein 41 [OS=Homo sapiens]	0.857	0.194126
SLC38A7	Putative sodium-coupled neutral amino acid transporter 7 [OS=Homo sapiens]	0.88	0.194606
H2BC26	Histone H2B type 3-B [OS=Homo sapiens]	0.861	0.195315
SCRN2	Secernin-2 [OS=Homo sapiens]	0.864	0.19673
VPS45	Vacuolar protein sorting-associated protein 45 [OS=Homo sapiens]	0.918	0.196759
MINK1	Misshapen-like kinase 1 [OS=Homo sapiens]	0.849	0.197174
MTCH1	Mitochondrial carrier homolog 1 [OS=Homo sapiens]	1.033	0.197405
DAB1	Disabled homolog 1 [OS=Homo sapiens]	1.536	0.197532
PLCL1	Inactive phospholipase C-like protein 1 [OS=Homo sapiens]	0.885	0.198247
ANP32A	Acidic leucine-rich nuclear phosphoprotein 32 family member A [OS=Homo sapiens]	0.943	0.198387
HMGCS1	Hydroxymethylglutaryl-CoA synthase, cytoplasmic [OS=Homo sapiens]	0.98	0.199387
ADCY3	Adenylate cyclase type 3 [OS=Homo sapiens]	0.925	0.199786
NDUFB6	NADH dehydrogenase [ubiquinone] 1 beta subcomplex subunit 6 [OS=Homo sapiens]	1.147	0.200524
PIP5K1C	Phosphatidylinositol 4-phosphate 5-kinase type-1 gamma [OS=Homo sapiens]	0.721	0.200662
LARP1	La-related protein 1 [OS=Homo sapiens]	0.948	0.200746
IDH3B	Isocitrate dehydrogenase [NAD] subunit beta, mitochondrial [OS=Homo sapiens]	1.289	0.201188
ODR4	Protein odr-4 homolog [OS=Homo sapiens]	1.271	0.201189
SMARCA1	Probable global transcription activator SNF2L1 [OS=Homo sapiens]	1.475	0.202004
EFR3B	Protein EFR3 homolog B [OS=Homo sapiens]	0.934	0.202148
GNB1	Guanine nucleotide-binding protein G(I)/G(S)/G(T) subunit beta-1 [OS=Homo sapiens]	0.936	0.202195
PDE4B	cAMP-specific 3',5'-cyclic phosphodiesterase 4B [OS=Homo sapiens]	0.856	0.202276
HNRNPLL	Heterogeneous nuclear ribonucleoprotein L-like [OS=Homo sapiens]	1.096	0.202419
NDUFB8	NADH dehydrogenase [ubiquinone] 1 beta subcomplex subunit 8, mitochondrial [OS=Homo sapiens]	1.07	0.202881
LMTK3	Serine/threonine-protein kinase LMTK3 [OS=Homo sapiens]	0.866	0.203426
CAMK2G	Isoform 11 of Calcium/calmodulin-dependent protein kinase type II subunit gamma [OS=Homo sapiens]	0.982	0.203641
RSRC2	Arginine/serine-rich coiled-coil protein 2 [OS=Homo sapiens]	0.888	0.203645
CYLD	Ubiquitin carboxyl-terminal hydrolase CYLD [OS=Homo sapiens]	0.904	0.203847
SCRN3	Secernin-3 [OS=Homo sapiens]	1.041	0.204149
MIEF1	Mitochondrial dynamics protein MID51 [OS=Homo sapiens]	0.85	0.204252
HSDL2	Hydroxysteroid dehydrogenase-like protein 2 [OS=Homo sapiens]	0.923	0.204554
ITGA3	Integrin alpha-3 [OS=Homo sapiens]	1.181	0.204597
ATP1B3	Sodium/potassium-transporting ATPase subunit beta-3 [OS=Homo sapiens]	0.859	0.205764
HDHD5	Haloacid dehalogenase-like hydrolase domain-containing 5 [OS=Homo sapiens]	1.133	0.206552
EPM2AIP1	EPM2A-interacting protein 1 [OS=Homo sapiens]	0.94	0.206974
CLVS2	Clavesin-2 [OS=Homo sapiens]	0.94	0.207467
CCDC167	Coiled-coil domain-containing protein 167 [OS=Homo sapiens]	0.911	0.207717
SYT1	Synaptotagmin-1 [OS=Homo sapiens]	1.045	0.207874
LHPP	Phospholysine phosphohistidine inorganic pyrophosphate phosphatase [OS=Homo sapiens]	0.929	0.207932
LZTS3	Leucine zipper putative tumor suppressor 3 [OS=Homo sapiens]	0.965	0.207946
HADH	Hydroxyacyl-coenzyme A dehydrogenase, mitochondrial [OS=Homo sapiens]	0.953	0.208268
PSIP1	Isoform 3 of PC4 and SFRS1-interacting protein [OS=Homo sapiens]	0.951	0.208268
SF3B3	Splicing factor 3B subunit 3 [OS=Homo sapiens]	1.103	0.208326
MRI1	Methylthioribose-1-phosphate isomerase [OS=Homo sapiens]	0.936	0.208685
PPP6R2	Serine/threonine-protein phosphatase 6 regulatory subunit 2 [OS=Homo sapiens]	0.799	0.209072
ANKRD36	Ankyrin repeat domain-containing protein 36A [OS=Homo sapiens]	0.743	0.20912
SERPINB6	Serpin B6 [OS=Homo sapiens]	1.127	0.209644
MCRIP1	Mapk-regulated corepressor-interacting protein 1 [OS=Homo sapiens]	1.192	0.210218
MECP2	Methyl-CpG-binding protein 2 [OS=Homo sapiens]	0.964	0.210305
NAGLU	Alpha-N-acetylglucosaminidase [OS=Homo sapiens]	1.122	0.210964
EMC10	ER membrane protein complex subunit 10 [OS=Homo sapiens]	1.145	0.211036
ACOT8	Acyl-coenzyme A thioesterase 8 [OS=Homo sapiens]	1.218	0.211101
TJP1	Tight junction protein ZO-1 [OS=Homo sapiens]	0.908	0.211301
HMGA2	High mobility group protein HMGI-C [OS=Homo sapiens]	0.919	0.211659
COPS3	COP9 signalosome complex subunit 3 [OS=Homo sapiens]	0.934	0.212053
SDK1	Isoform 3 of Protein sidekick-1 [OS=Homo sapiens]	1.461	0.212138
PIP4P1	Type 1 phosphatidylinositol 4,5-bisphosphate 4-phosphatase [OS=Homo sapiens]	0.887	0.212155
GOT1	Aspartate aminotransferase, cytoplasmic [OS=Homo sapiens]	1.042	0.212331
MDH2	Malate dehydrogenase, mitochondrial [OS=Homo sapiens]	0.933	0.212477
STK25	Serine/threonine-protein kinase 25 [OS=Homo sapiens]	1.098	0.212493
SEZ6L	Seizure 6-like protein [OS=Homo sapiens]	0.91	0.212528
FKBP2	Peptidyl-prolyl cis-trans isomerase FKBP2 [OS=Homo sapiens]	1.201	0.21259
SUOX	Sulfite oxidase, mitochondrial [OS=Homo sapiens]	0.904	0.212662
PPP2R5D	Serine/threonine-protein phosphatase 2A 56 kDa regulatory subunit delta isoform [OS=Homo sapiens]	0.957	0.212933
ETFA	Electron transfer flavoprotein subunit alpha, mitochondrial [OS=Homo sapiens]	0.945	0.213087
COPA	Coatomer subunit alpha [OS=Homo sapiens]	1.109	0.213266
NFU1	NFU1 iron-sulfur cluster scaffold homolog, mitochondrial [OS=Homo sapiens]	1.191	0.213343
THOP1	Thimet oligopeptidase [OS=Homo sapiens]	1.025	0.213383
HM13	Minor histocompatibility antigen H13 [OS=Homo sapiens]	1.055	0.21376
SMARCD3	SWI/SNF-related matrix-associated actin-dependent regulator of chromatin subfamily D member 3 [OS=Homo sapiens]	1.108	0.213913
RFK	Riboflavin kinase [OS=Homo sapiens]	0.966	0.213942
DLG1	Disks large homolog 1 [OS=Homo sapiens]	1.074	0.214149
ABHD10	Palmitoyl-protein thioesterase ABHD10, mitochondrial [OS=Homo sapiens]	1.3	0.214257
SLC1A1	Excitatory amino acid transporter 3 [OS=Homo sapiens]	0.951	0.214462
DCP2	m7GpppN-mRNA hydrolase [OS=Homo sapiens]	0.899	0.214528
NOSIP	Nitric oxide synthase-interacting protein [OS=Homo sapiens]	0.871	0.214644
NDUFC2	NADH dehydrogenase [ubiquinone] 1 subunit C2 [OS=Homo sapiens]	1.156	0.214708
PRKAR2A	cAMP-dependent protein kinase type II-alpha regulatory subunit [OS=Homo sapiens]	0.883	0.215282
HNRNPH3	Heterogeneous nuclear ribonucleoprotein H3 [OS=Homo sapiens]	1.116	0.215875
SMYD3	Histone-lysine N-methyltransferase SMYD3 [OS=Homo sapiens]	0.922	0.216037
SVOP	Synaptic vesicle 2-related protein [OS=Homo sapiens]	1.073	0.216148
SPART	Spartin [OS=Homo sapiens]	0.945	0.21648
MAT2B	Methionine adenosyltransferase 2 subunit beta [OS=Homo sapiens]	0.961	0.216586
HSD17B8	(3R)-3-hydroxyacyl-CoA dehydrogenase [OS=Homo sapiens]	0.814	0.216618
IDH3G	Isocitrate dehydrogenase [NAD] subunit gamma, mitochondrial [OS=Homo sapiens]	1.081	0.216701
NF1	Neurofibromin [OS=Homo sapiens]	1.117	0.217104
MTMR2	Myotubularin-related protein 2 [OS=Homo sapiens]	0.893	0.217441
ACADVL	Very long-chain specific acyl-CoA dehydrogenase, mitochondrial [OS=Homo sapiens]	1.154	0.217736
VBP1	Prefoldin subunit 3 [OS=Homo sapiens]	0.814	0.217836
EHD4	EH domain-containing protein 4 [OS=Homo sapiens]	1.114	0.21799
RADIL	Isoform 1 of Ras-associating and dilute domain-containing protein [OS=Homo sapiens]	0.916	0.21812
CDH10	Cadherin-10 [OS=Homo sapiens]	1.061	0.218531
NOVA1	RNA-binding protein Nova-1 [OS=Homo sapiens]	1.112	0.218686
TPM1	Isoform 4 of Tropomyosin alpha-1 chain [OS=Homo sapiens]	0.93	0.219065
CADM1	Isoform 5 of Cell adhesion molecule 1 [OS=Homo sapiens]	1.071	0.219386
FAM171A2	Protein FAM171A2 [OS=Homo sapiens]	0.943	0.219583
RPN1	Dolichyl-diphosphooligosaccharide--protein glycosyltransferase subunit 1 [OS=Homo sapiens]	1.201	0.21994
SAMD8	Sphingomyelin synthase-related protein 1 [OS=Homo sapiens]	0.857	0.220136
MTHFR	Methylenetetrahydrofolate reductase [OS=Homo sapiens]	0.94	0.220277
VCP	Transitional endoplasmic reticulum ATPase [OS=Homo sapiens]	0.923	0.220517
OCIAD2	OCIA domain-containing protein 2 [OS=Homo sapiens]	1.134	0.220874
MRPL23	39S ribosomal protein L23, mitochondrial [OS=Homo sapiens]	1.216	0.220939
MICALL1	MICAL-like protein 1 [OS=Homo sapiens]	1.027	0.221089
PDAP1	28 kDa heat- and acid-stable phosphoprotein [OS=Homo sapiens]	0.952	0.2211
CLGN	Calmegin [OS=Homo sapiens]	1.101	0.222011
RAB3C	Ras-related protein Rab-3C [OS=Homo sapiens]	1.072	0.22204
NAGK	N-acetyl-D-glucosamine kinase [OS=Homo sapiens]	0.976	0.222598
KDSR	3-ketodihydrosphingosine reductase [OS=Homo sapiens]	0.92	0.222948
EIF4H	Eukaryotic translation initiation factor 4H [OS=Homo sapiens]	0.858	0.223153
NFKBIE	NF-kappa-B inhibitor epsilon [OS=Homo sapiens]	0.866	0.223489
ADCY6	Adenylate cyclase type 6 [OS=Homo sapiens]	0.74	0.223669
NBAS	NBAS subunit of NRZ tethering complex [OS=Homo sapiens]	1.014	0.223673
USP34	Ubiquitin carboxyl-terminal hydrolase 34 [OS=Homo sapiens]	1.387	0.223914
SLC35A1	CMP-sialic acid transporter [OS=Homo sapiens]	0.818	0.224123
DUT	Deoxyuridine 5'-triphosphate nucleotidohydrolase, mitochondrial [OS=Homo sapiens]	0.939	0.224275
IDS	Iduronate 2-sulfatase [OS=Homo sapiens]	1.262	0.224821
FN3K	Fructosamine-3-kinase [OS=Homo sapiens]	0.924	0.224868
RABAC1	Prenylated Rab acceptor protein 1 [OS=Homo sapiens]	1.182	0.224905
COPS8	COP9 signalosome complex subunit 8 [OS=Homo sapiens]	0.976	0.224949
TXNDC12	Thioredoxin domain-containing protein 12 [OS=Homo sapiens]	1.068	0.225035
AGAP2	Arf-GAP with GTPase, ANK repeat and PH domain-containing protein 2 [OS=Homo sapiens]	0.868	0.225232
ARGLU1	Arginine and glutamate-rich protein 1 [OS=Homo sapiens]	0.95	0.226451
MSI2	RNA-binding protein Musashi homolog 2 [OS=Homo sapiens]	1.078	0.226742
RGL2	Ral guanine nucleotide dissociation stimulator-like 2 [OS=Homo sapiens]	0.971	0.226896
GGPS1	Geranylgeranyl pyrophosphate synthase [OS=Homo sapiens]	0.93	0.226955
RUFY3	Protein RUFY3 [OS=Homo sapiens]	0.725	0.227074
SYT3	Synaptotagmin-3 [OS=Homo sapiens]	0.904	0.227174
MRPL28	39S ribosomal protein L28, mitochondrial [OS=Homo sapiens]	1.137	0.227223
SYNJ1	Isoform 2 of Synaptojanin-1 [OS=Homo sapiens]	0.987	0.227479
RGS6	Regulator of G-protein signaling 6 [OS=Homo sapiens]	0.887	0.227519
NUDT18	8-oxo-dGDP phosphatase NUDT18 [OS=Homo sapiens]	1.46	0.227952
CNP	2',3'-cyclic-nucleotide 3'-phosphodiesterase [OS=Homo sapiens]	1.063	0.228157
PGP	Glycerol-3-phosphate phosphatase [OS=Homo sapiens]	1.071	0.228485
FAM89B	Leucine repeat adapter protein 25 [OS=Homo sapiens]	0.913	0.228648
SLC6A17	Sodium-dependent neutral amino acid transporter SLC6A17 [OS=Homo sapiens]	0.867	0.228769
SMAD2	Mothers against decapentaplegic homolog 2 [OS=Homo sapiens]	0.889	0.229034
SURF1	Surfeit locus protein 1 [OS=Homo sapiens]	1.107	0.229177
DNAJA3	DnaJ homolog subfamily A member 3, mitochondrial [OS=Homo sapiens]	1.095	0.229393
ACYP1	Acylphosphatase-1 [OS=Homo sapiens]	0.869	0.229418
BRSK2	Serine/threonine-protein kinase BRSK2 [OS=Homo sapiens]	0.839	0.229611
LYRM7	Complex III assembly factor LYRM7 [OS=Homo sapiens]	0.9	0.229708
ARHGAP26	Rho GTPase-activating protein 26 [OS=Homo sapiens]	0.856	0.229875
NUCB1	Nucleobindin-1 [OS=Homo sapiens]	1.097	0.230283
CISD2	CDGSH iron-sulfur domain-containing protein 2 [OS=Homo sapiens]	1.126	0.23032
DNAJB11	DnaJ homolog subfamily B member 11 [OS=Homo sapiens]	1.145	0.230358
SYAP1	Synapse-associated protein 1 [OS=Homo sapiens]	1.25	0.230442
UBR3	E3 ubiquitin-protein ligase UBR3 [OS=Homo sapiens]	1.038	0.230575
MIEN1	Migration and invasion enhancer 1 [OS=Homo sapiens]	0.859	0.230682
PACSIN2	Protein kinase C and casein kinase substrate in neurons protein 2 [OS=Homo sapiens]	0.969	0.230893
SPATA2	Spermatogenesis-associated protein 2 [OS=Homo sapiens]	0.88	0.231001
LRRC4B	Leucine-rich repeat-containing protein 4B [OS=Homo sapiens]	1.023	0.231039
RASGRP2	RAS guanyl-releasing protein 2 [OS=Homo sapiens]	1.098	0.231071
GAPVD1	GTPase-activating protein and VPS9 domain-containing protein 1 [OS=Homo sapiens]	0.983	0.231663
PLXNB1	Plexin-B1 [OS=Homo sapiens]	0.942	0.231809
SMARCE1	SWI/SNF-related matrix-associated actin-dependent regulator of chromatin subfamily E member 1 [OS=Homo sapiens]	1.097	0.232166
HIP1	Huntingtin-interacting protein 1 [OS=Homo sapiens]	0.926	0.232342
EBAG9	Receptor-binding cancer antigen expressed on SiSo cells [OS=Homo sapiens]	1.154	0.232388
PPM1E	Protein phosphatase 1E [OS=Homo sapiens]	0.97	0.232567
DYNC1I1	Cytoplasmic dynein 1 intermediate chain 1 [OS=Homo sapiens]	0.797	0.23287
C1orf50	Uncharacterized protein C1orf50 [OS=Homo sapiens]	0.947	0.232886
SMC1A	Structural maintenance of chromosomes protein 1A [OS=Homo sapiens]	1.292	0.232914
RAC1	Ras-related C3 botulinum toxin substrate 1 [OS=Homo sapiens]	0.888	0.233502
DCAKD	Dephospho-CoA kinase domain-containing protein [OS=Homo sapiens]	0.944	0.233643
CALR	Calreticulin [OS=Homo sapiens]	1.049	0.233728
LSM6	U6 snRNA-associated Sm-like protein LSm6 [OS=Homo sapiens]	0.927	0.234285
SEPTIN11	Septin-11 [OS=Homo sapiens]	0.964	0.23429
RETREG2	Reticulophagy regulator 2 [OS=Homo sapiens]	0.861	0.234351
ETHE1	Persulfide dioxygenase ETHE1, mitochondrial [OS=Homo sapiens]	0.909	0.234436
OXA1L	Mitochondrial inner membrane protein OXA1L [OS=Homo sapiens]	1.07	0.234739
TPM4	Tropomyosin alpha-4 chain [OS=Homo sapiens]	0.619	0.234874
CDR2L	Cerebellar degeneration-related protein 2-like [OS=Homo sapiens]	1.075	0.234914
PTS	6-pyruvoyl tetrahydrobiopterin synthase [OS=Homo sapiens]	1.042	0.23549
OGA	Protein O-GlcNAcase [OS=Homo sapiens]	0.908	0.235612
BICD1	Protein bicaudal D homolog 1 [OS=Homo sapiens]	0.955	0.235673
MTSS2	Protein MTSS 2 [OS=Homo sapiens]	0.919	0.235811
MAPK8IP3	C-Jun-amino-terminal kinase-interacting protein 3 [OS=Homo sapiens]	1.135	0.235856
SLC8A2	Sodium/calcium exchanger 2 [OS=Homo sapiens]	0.929	0.235908
RMDN3	Regulator of microtubule dynamics protein 3 [OS=Homo sapiens]	1.054	0.235965
CHMP5	Charged multivesicular body protein 5 [OS=Homo sapiens]	1.262	0.23613
H2BC21	Histone H2B type 2-E [OS=Homo sapiens]	0.901	0.236136
PGBD5	PiggyBac transposable element-derived protein 5 [OS=Homo sapiens]	0.932	0.236251
PCYT2	Ethanolamine-phosphate cytidylyltransferase [OS=Homo sapiens]	0.968	0.236441
IPO5	Importin-5 [OS=Homo sapiens]	0.968	0.236861
PRKG2	cGMP-dependent protein kinase 2 [OS=Homo sapiens]	0.948	0.236872
NUP98	Nuclear pore complex protein Nup98-Nup96 [OS=Homo sapiens]	1.125	0.236892
FEN1	Flap endonuclease 1 [OS=Homo sapiens]	1.089	0.237191
H3C1; H3C10; H3C11; H3C12; H3C2; H3C3; H3C4; H3C6; H3C7; H3C8	Histone H3.1 [OS=Homo sapiens]	0.86	0.237502
TSC22D1	TSC22 domain family protein 1 [OS=Homo sapiens]	0.881	0.237967
NRAS	GTPase NRas [OS=Homo sapiens]	0.862	0.238132
HSPA1B	Heat shock 70 kDa protein 1B [OS=Homo sapiens]	0.918	0.23814
CDC16	Cell division cycle protein 16 homolog [OS=Homo sapiens]	0.684	0.238327
ENAH	Isoform 2 of Protein enabled homolog [OS=Homo sapiens]	0.923	0.238826
MRPL55	39S ribosomal protein L55, mitochondrial [OS=Homo sapiens]	1.248	0.239005
DDX1	ATP-dependent RNA helicase DDX1 [OS=Homo sapiens]	1.053	0.239112
NMT1	Glycylpeptide N-tetradecanoyltransferase 1 [OS=Homo sapiens]	1.034	0.239405
WDR7	WD repeat-containing protein 7 [OS=Homo sapiens]	1.015	0.239435
CACNG2	Voltage-dependent calcium channel gamma-2 subunit [OS=Homo sapiens]	0.806	0.239442
PDPR	Pyruvate dehydrogenase phosphatase regulatory subunit, mitochondrial [OS=Homo sapiens]	1.055	0.239501
SYN2	Synapsin-2 [OS=Homo sapiens]	1.066	0.239543
DPYSL2	Dihydropyrimidinase-related protein 2 [OS=Homo sapiens]	0.932	0.239954
SNCA	Alpha-synuclein [OS=Homo sapiens]	0.713	0.240017
RAB8B	Ras-related protein Rab-8B [OS=Homo sapiens]	0.893	0.240201
GSK3A	Glycogen synthase kinase-3 alpha [OS=Homo sapiens]	0.947	0.240517
CNRIP1	CB1 cannabinoid receptor-interacting protein 1 [OS=Homo sapiens]	0.913	0.240954
TPPP3	Tubulin polymerization-promoting protein family member 3 [OS=Homo sapiens]	0.861	0.241254
INPP5F	Phosphatidylinositide phosphatase SAC2 [OS=Homo sapiens]	0.941	0.241535
PYGL	Glycogen phosphorylase, liver form [OS=Homo sapiens]	1.348	0.241783
LONP1	Lon protease homolog, mitochondrial [OS=Homo sapiens]	1.09	0.241849
ERAP1	Endoplasmic reticulum aminopeptidase 1 [OS=Homo sapiens]	1.063	0.241973
DHTKD1	2-oxoadipate dehydrogenase complex component E1 [OS=Homo sapiens]	1.129	0.2431
CPOX	Oxygen-dependent coproporphyrinogen-III oxidase, mitochondrial [OS=Homo sapiens]	1.107	0.243102
NANS	Sialic acid synthase [OS=Homo sapiens]	0.945	0.243133
TNPO3	Transportin-3 [OS=Homo sapiens]	1.046	0.243339
VDAC1	Voltage-dependent anion-selective channel protein 1 [OS=Homo sapiens]	1.046	0.24401
PTK7	Inactive tyrosine-protein kinase 7 [OS=Homo sapiens]	0.908	0.244045
HNRNPA0	Heterogeneous nuclear ribonucleoprotein A0 [OS=Homo sapiens]	1.074	0.244443
COPE	Coatomer subunit epsilon [OS=Homo sapiens]	1.088	0.24498
FAIM2	Protein lifeguard 2 [OS=Homo sapiens]	1.275	0.245129
VARS1	Valine--tRNA ligase [OS=Homo sapiens]	1.02	0.245451
SULT4A1	Sulfotransferase 4A1 [OS=Homo sapiens]	0.943	0.246011
DNAJC13	DnaJ homolog subfamily C member 13 [OS=Homo sapiens]	0.972	0.246172
MYO1B	Unconventional myosin-Ib [OS=Homo sapiens]	1.107	0.246319
STX18	Syntaxin-18 [OS=Homo sapiens]	1.366	0.246367
TM9SF2	Transmembrane 9 superfamily member 2 [OS=Homo sapiens]	1.057	0.246705
VSNL1	Visinin-like protein 1 [OS=Homo sapiens]	1.163	0.24671
S100A11	Protein S100-A11 [OS=Homo sapiens]	0.785	0.246961
BCAT1	Isoform 5 of Branched-chain-amino-acid aminotransferase, cytosolic [OS=Homo sapiens]	1.13	0.247001
RAB24	Ras-related protein Rab-24 [OS=Homo sapiens]	1.135	0.247227
IQSEC3	IQ motif and SEC7 domain-containing protein 3 [OS=Homo sapiens]	0.782	0.247648
MYO1C	Unconventional myosin-Ic [OS=Homo sapiens]	1.026	0.247778
GNPDA2	Glucosamine-6-phosphate isomerase 2 [OS=Homo sapiens]	1.193	0.248137
CIAPIN1	Anamorsin [OS=Homo sapiens]	0.972	0.248273
TCP1	T-complex protein 1 subunit alpha [OS=Homo sapiens]	1.251	0.248654
HNRNPR	Heterogeneous nuclear ribonucleoprotein R [OS=Homo sapiens]	1.093	0.249237
ZFYVE1	Zinc finger FYVE domain-containing protein 1 [OS=Homo sapiens]	1.049	0.249278
ZFAND5	AN1-type zinc finger protein 5 [OS=Homo sapiens]	0.876	0.249289
H1-4	Histone H1.4 [OS=Homo sapiens]	0.888	0.249704
CAMLG	Guided entry of tail-anchored proteins factor CAMLG [OS=Homo sapiens]	1.056	0.250119
COPS5	COP9 signalosome complex subunit 5 [OS=Homo sapiens]	1.112	0.250268
DPM1	Dolichol-phosphate mannosyltransferase subunit 1 [OS=Homo sapiens]	1.09	0.250311
DDI2	Protein DDI1 homolog 2 [OS=Homo sapiens]	0.938	0.25052
BACE1	Beta-secretase 1 [OS=Homo sapiens]	1.167	0.250591
DUSP3	Dual specificity protein phosphatase 3 [OS=Homo sapiens]	0.974	0.250692
SLC17A6	Vesicular glutamate transporter 2 [OS=Homo sapiens]	1.108	0.251076
FN3KRP	Ketosamine-3-kinase [OS=Homo sapiens]	0.911	0.251169
NSF	Vesicle-fusing ATPase [OS=Homo sapiens]	0.969	0.251849
MYO9A	Unconventional myosin-IXa [OS=Homo sapiens]	0.87	0.252087
TK2	Thymidine kinase 2, mitochondrial [OS=Homo sapiens]	0.678	0.252195
TM7SF2	Delta(14)-sterol reductase TM7SF2 [OS=Homo sapiens]	0.84	0.252765
PPFIA2	Liprin-alpha-2 [OS=Homo sapiens]	0.938	0.252838
RAB3A	Ras-related protein Rab-3A [OS=Homo sapiens]	1.084	0.253062
SLC7A6	Y+L amino acid transporter 2 [OS=Homo sapiens]	1.106	0.253127
ACOX1	Peroxisomal acyl-coenzyme A oxidase 1 [OS=Homo sapiens]	0.953	0.253315
RAPH1	Ras-associated and pleckstrin homology domains-containing protein 1 [OS=Homo sapiens]	0.968	0.253372
ATP5F1C	ATP synthase subunit gamma, mitochondrial [OS=Homo sapiens]	1.106	0.253538
GATD1	Glutamine amidotransferase-like class 1 domain-containing protein 1 [OS=Homo sapiens]	0.976	0.253715
XXYLT1	Xyloside xylosyltransferase 1 [OS=Homo sapiens]	1.079	0.253985
SCN3A	Sodium channel protein type 3 subunit alpha [OS=Homo sapiens]	1.128	0.254179
MVK	Mevalonate kinase [OS=Homo sapiens]	0.975	0.254225
NDUFB10	NADH dehydrogenase [ubiquinone] 1 beta subcomplex subunit 10 [OS=Homo sapiens]	1.031	0.254364
RABGGTB	Geranylgeranyl transferase type-2 subunit beta [OS=Homo sapiens]	0.959	0.254932
AGAP1	Arf-GAP with GTPase, ANK repeat and PH domain-containing protein 1 [OS=Homo sapiens]	0.942	0.255459
CAMK1D	Calcium/calmodulin-dependent protein kinase type 1D [OS=Homo sapiens]	0.859	0.25551
GNG4	Guanine nucleotide-binding protein G(I)/G(S)/G(O) subunit gamma-4 [OS=Homo sapiens]	0.925	0.256655
WIPF2	WAS/WASL-interacting protein family member 2 [OS=Homo sapiens]	1.081	0.256814
EEPD1	Endonuclease/exonuclease/phosphatase family domain-containing protein 1 [OS=Homo sapiens]	1.087	0.257199
GABRB1	Gamma-aminobutyric acid receptor subunit beta-1 [OS=Homo sapiens]	1.103	0.257491
STX8	Syntaxin-8 [OS=Homo sapiens]	0.977	0.257716
RAD23B	UV excision repair protein RAD23 homolog B [OS=Homo sapiens]	0.787	0.257856
FAH	Fumarylacetoacetase [OS=Homo sapiens]	0.846	0.25786
TSTD1	Thiosulfate:glutathione sulfurtransferase [OS=Homo sapiens]	0.869	0.258085
CACNB1	Voltage-dependent L-type calcium channel subunit beta-1 [OS=Homo sapiens]	1.097	0.259153
RAB3GAP2	Rab3 GTPase-activating protein non-catalytic subunit [OS=Homo sapiens]	1.072	0.259221
TMEM245	Transmembrane protein 245 [OS=Homo sapiens]	0.851	0.259254
MBLAC2	Acyl-coenzyme A thioesterase MBLAC2 [OS=Homo sapiens]	1.025	0.259378
CACNA1E	Voltage-dependent R-type calcium channel subunit alpha-1E [OS=Homo sapiens]	1.119	0.259431
SDC3	Syndecan-3 [OS=Homo sapiens]	0.903	0.259537
ATP13A2	Polyamine-transporting ATPase 13A2 [OS=Homo sapiens]	1.121	0.25969
OSBP2	Oxysterol-binding protein 2 [OS=Homo sapiens]	0.92	0.259782
FZD3	Frizzled-3 [OS=Homo sapiens]	0.855	0.259836
GGCT	Gamma-glutamylcyclotransferase [OS=Homo sapiens]	0.922	0.260046
MT-ND6	NADH-ubiquinone oxidoreductase chain 6 [OS=Homo sapiens]	0.866	0.260548
TPD52L2	Isoform 7 of Tumor protein D54 [OS=Homo sapiens]	1.133	0.260718
NDUFAF1	Complex I intermediate-associated protein 30, mitochondrial [OS=Homo sapiens]	1.137	0.260782
PPIP5K2	Inositol hexakisphosphate and diphosphoinositol-pentakisphosphate kinase 2 [OS=Homo sapiens]	0.968	0.260978
GPKOW	G-patch domain and KOW motifs-containing protein [OS=Homo sapiens]	0.962	0.261276
SNX30	Sorting nexin-30 [OS=Homo sapiens]	0.959	0.261376
ARHGEF1	Rho guanine nucleotide exchange factor 1 [OS=Homo sapiens]	1.223	0.261533
GYS1	Glycogen [starch] synthase, muscle [OS=Homo sapiens]	1.167	0.262001
SH3GLB1	Isoform 2 of Endophilin-B1 [OS=Homo sapiens]	0.969	0.262031
YWHAZ	14-3-3 protein zeta/delta [OS=Homo sapiens]	0.984	0.262641
LMF1	Lipase maturation factor 1 [OS=Homo sapiens]	1.193	0.26289
VAPB	Vesicle-associated membrane protein-associated protein B/C [OS=Homo sapiens]	0.885	0.263948
WASHC4	WASH complex subunit 4 [OS=Homo sapiens]	1.091	0.264487
PRSS3P2	Putative trypsin-6 [OS=Homo sapiens]	1.902	0.264584
INA	Alpha-internexin [OS=Homo sapiens]	0.915	0.264919
NT5DC1	5'-nucleotidase domain-containing protein 1 [OS=Homo sapiens]	0.949	0.265361
CLCN6	H(+)/Cl(-) exchange transporter 6 [OS=Homo sapiens]	1.16	0.265604
SV2B	Synaptic vesicle glycoprotein 2B [OS=Homo sapiens]	1.283	0.266485
CSTF3	Cleavage stimulation factor subunit 3 [OS=Homo sapiens]	0.615	0.266694
ITSN1	Intersectin-1 [OS=Homo sapiens]	0.978	0.266789
TRAFD1	TRAF-type zinc finger domain-containing protein 1 [OS=Homo sapiens]	0.951	0.266911
GNB2	Guanine nucleotide-binding protein G(I)/G(S)/G(T) subunit beta-2 [OS=Homo sapiens]	0.907	0.267302
TRAK1	Trafficking kinesin-binding protein 1 [OS=Homo sapiens]	0.889	0.267494
B3GALT6	Beta-1,3-galactosyltransferase 6 [OS=Homo sapiens]	1.093	0.267549
SNF8	Vacuolar-sorting protein SNF8 [OS=Homo sapiens]	1.002	0.267833
SPG21	Maspardin [OS=Homo sapiens]	1.584	0.267929
XRCC6	X-ray repair cross-complementing protein 6 [OS=Homo sapiens]	0.937	0.268509
SRSF10	Serine/arginine-rich splicing factor 10 [OS=Homo sapiens]	1.629	0.269138
RRM2B	Ribonucleoside-diphosphate reductase subunit M2 B [OS=Homo sapiens]	0.944	0.269249
GSTM2	Glutathione S-transferase Mu 2 [OS=Homo sapiens]	1.392	0.269292
SYP	Synaptophysin [OS=Homo sapiens]	1.026	0.269453
TATDN1	Deoxyribonuclease TATDN1 [OS=Homo sapiens]	0.633	0.269467
CPSF1	Cleavage and polyadenylation specificity factor subunit 1 [OS=Homo sapiens]	1.448	0.269849
MYADM	Myeloid-associated differentiation marker [OS=Homo sapiens]	1.263	0.269861
ABCB1	ATP-dependent translocase ABCB1 [OS=Homo sapiens]	1.248	0.270031
CPNE9	Copine-9 [OS=Homo sapiens]	0.907	0.270122
GLB1	Beta-galactosidase [OS=Homo sapiens]	1.144	0.270329
VDAC3	Isoform 2 of Voltage-dependent anion-selective channel protein 3 [OS=Homo sapiens]	1.128	0.270655
PPM1B	Protein phosphatase 1B [OS=Homo sapiens]	0.964	0.270745
FAT1	Protocadherin Fat 1 [OS=Homo sapiens]	1.031	0.270932
TBCEL	Tubulin-specific chaperone cofactor E-like protein [OS=Homo sapiens]	0.93	0.27098
BAIAP2	Brain-specific angiogenesis inhibitor 1-associated protein 2 [OS=Homo sapiens]	0.931	0.271325
NMD3	60S ribosomal export protein NMD3 [OS=Homo sapiens]	1.257	0.271519
NENF	Neudesin [OS=Homo sapiens]	1.089	0.271912
SLC2A13	Proton myo-inositol cotransporter [OS=Homo sapiens]	1.067	0.272666
ATG16L1	Autophagy-related protein 16-1 [OS=Homo sapiens]	0.942	0.27276
SCLY	Selenocysteine lyase [OS=Homo sapiens]	0.992	0.272792
RABEPK	Rab9 effector protein with kelch motifs [OS=Homo sapiens]	0.886	0.272892
HPF1	Histone PARylation factor 1 [OS=Homo sapiens]	0.877	0.273056
PHGDH	D-3-phosphoglycerate dehydrogenase [OS=Homo sapiens]	1.104	0.273164
EPHX1	Epoxide hydrolase 1 [OS=Homo sapiens]	1.052	0.273347
ZMYND8	Protein kinase C-binding protein 1 [OS=Homo sapiens]	1.071	0.273383
SACS	Sacsin [OS=Homo sapiens]	1.141	0.273598
PPP1R12A	Protein phosphatase 1 regulatory subunit 12A [OS=Homo sapiens]	0.874	0.273615
NIT1	Deaminated glutathione amidase [OS=Homo sapiens]	0.979	0.274314
GOPC	Golgi-associated PDZ and coiled-coil motif-containing protein [OS=Homo sapiens]	0.878	0.274594
MTDH	Protein LYRIC [OS=Homo sapiens]	1.103	0.274627
KRT2	Keratin, type II cytoskeletal 2 epidermal [OS=Homo sapiens]	0.895	0.274867
USP9X	Probable ubiquitin carboxyl-terminal hydrolase FAF-X [OS=Homo sapiens]	1.032	0.275038
HERC2	E3 ubiquitin-protein ligase HERC2 [OS=Homo sapiens]	0.968	0.275356
HNRNPUL2	Heterogeneous nuclear ribonucleoprotein U-like protein 2 [OS=Homo sapiens]	1.118	0.275749
LYPLA1	Acyl-protein thioesterase 1 [OS=Homo sapiens]	0.961	0.275985
FAM107B	Protein FAM107B [OS=Homo sapiens]	0.969	0.276317
JMJD6	Bifunctional arginine demethylase and lysyl-hydroxylase JMJD6 [OS=Homo sapiens]	1.075	0.276423
SCUBE1	Signal peptide, CUB and EGF-like domain-containing protein 1 [OS=Homo sapiens]	0.794	0.276632
H2AC20	Histone H2A type 2-C [OS=Homo sapiens]	0.715	0.277447
NAP1L1	Nucleosome assembly protein 1-like 1 [OS=Homo sapiens]	1.017	0.277473
CELSR3	Cadherin EGF LAG seven-pass G-type receptor 3 [OS=Homo sapiens]	0.79	0.277667
TMEM126A	Transmembrane protein 126A [OS=Homo sapiens]	1.083	0.27777
RPL27A	60S ribosomal protein L27a [OS=Homo sapiens]	1.422	0.27784
AKAP1	A-kinase anchor protein 1, mitochondrial [OS=Homo sapiens]	1.105	0.278309
TRAPPC1	Trafficking protein particle complex subunit 1 [OS=Homo sapiens]	0.909	0.278353
DNAJC5	DnaJ homolog subfamily C member 5 [OS=Homo sapiens]	1.377	0.279056
ACTN1	Alpha-actinin-1 [OS=Homo sapiens]	1.063	0.279129
ATP2B1	Plasma membrane calcium-transporting ATPase 1 [OS=Homo sapiens]	0.967	0.279843
VAMP7	Vesicle-associated membrane protein 7 [OS=Homo sapiens]	1.134	0.280008
GTF2F1	General transcription factor IIF subunit 1 [OS=Homo sapiens]	0.915	0.280073
ALDOC	Fructose-bisphosphate aldolase C [OS=Homo sapiens]	0.942	0.280078
RNF123	E3 ubiquitin-protein ligase RNF123 [OS=Homo sapiens]	0.956	0.280259
CADPS	Isoform 2 of Calcium-dependent secretion activator 1 [OS=Homo sapiens]	1.048	0.280432
MPP3	MAGUK p55 subfamily member 3 [OS=Homo sapiens]	0.897	0.280534
FYN	Tyrosine-protein kinase Fyn [OS=Homo sapiens]	1.062	0.280813
ENO3	Beta-enolase [OS=Homo sapiens]	1.279	0.280916
HSPE1	10 kDa heat shock protein, mitochondrial [OS=Homo sapiens]	0.86	0.281
NHERF2	Na(+)/H(+) exchange regulatory cofactor NHE-RF2 [OS=Homo sapiens]	0.985	0.281097
SEC61A2	Protein transport protein Sec61 subunit alpha isoform 2 [OS=Homo sapiens]	1.21	0.281435
PDE1C	Dual specificity calcium/calmodulin-dependent 3',5'-cyclic nucleotide phosphodiesterase 1C [OS=Homo sapiens]	1.172	0.281781
DHX36	ATP-dependent DNA/RNA helicase DHX36 [OS=Homo sapiens]	1.117	0.281865
GPR107	Protein GPR107 [OS=Homo sapiens]	1.081	0.281965
YBX1	Y-box-binding protein 1 [OS=Homo sapiens]	1.183	0.282685
CCS	Copper chaperone for superoxide dismutase [OS=Homo sapiens]	0.88	0.282732
ARG2	Arginase-2, mitochondrial [OS=Homo sapiens]	1.259	0.282896
LDHA	L-lactate dehydrogenase A chain [OS=Homo sapiens]	1.098	0.283057
C2CD2L	Phospholipid transfer protein C2CD2L [OS=Homo sapiens]	1.03	0.283108
SND1	Staphylococcal nuclease domain-containing protein 1 [OS=Homo sapiens]	1.061	0.283174
SELENOO	Protein adenylyltransferase SelO, mitochondrial [OS=Homo sapiens]	1.39	0.283386
CDC42EP4	Cdc42 effector protein 4 [OS=Homo sapiens]	0.882	0.283447
SESTD1	SEC14 domain and spectrin repeat-containing protein 1 [OS=Homo sapiens]	0.908	0.283483
MAPK1	Mitogen-activated protein kinase 1 [OS=Homo sapiens]	0.853	0.283819
MARCKSL1	MARCKS-related protein [OS=Homo sapiens]	0.739	0.283944
CTSL	Procathepsin L [OS=Homo sapiens]	0.865	0.283949
TPP1	Tripeptidyl-peptidase 1 [OS=Homo sapiens]	0.941	0.28405
TIMP2	Metalloproteinase inhibitor 2 [OS=Homo sapiens]	1.228	0.284237
PIH1D1	PIH1 domain-containing protein 1 [OS=Homo sapiens]	1.074	0.284549
NUP93	Nuclear pore complex protein Nup93 [OS=Homo sapiens]	1.039	0.284727
FBXO44	F-box only protein 44 [OS=Homo sapiens]	0.975	0.285127
SRSF7	Serine/arginine-rich splicing factor 7 [OS=Homo sapiens]	1.058	0.285764
COG4	Conserved oligomeric Golgi complex subunit 4 [OS=Homo sapiens]	1.147	0.285935
MRPL1	39S ribosomal protein L1, mitochondrial [OS=Homo sapiens]	0.961	0.286366
C2orf69	Mitochondrial protein C2orf69 [OS=Homo sapiens]	0.901	0.286599
CHD4	Chromodomain-helicase-DNA-binding protein 4 [OS=Homo sapiens]	1.034	0.286834
HEBP2	Heme-binding protein 2 [OS=Homo sapiens]	1.039	0.2869
TBC1D5	TBC1 domain family member 5 [OS=Homo sapiens]	1.025	0.286987
PARS2	Probable proline--tRNA ligase, mitochondrial [OS=Homo sapiens]	1.043	0.287286
MRPL39	39S ribosomal protein L39, mitochondrial [OS=Homo sapiens]	1.035	0.28751
CDK14	Cyclin-dependent kinase 14 [OS=Homo sapiens]	1.019	0.28759
DHX15	ATP-dependent RNA helicase DHX15 [OS=Homo sapiens]	1.093	0.287641
PPA1	Inorganic pyrophosphatase [OS=Homo sapiens]	0.942	0.28814
RABGGTA	Geranylgeranyl transferase type-2 subunit alpha [OS=Homo sapiens]	1.321	0.289028
HTRA1	Serine protease HTRA1 [OS=Homo sapiens]	1.077	0.289257
RAB10	Ras-related protein Rab-10 [OS=Homo sapiens]	0.947	0.289973
PANK1	Pantothenate kinase 1 [OS=Homo sapiens]	0.888	0.290307
CSNK1E	Casein kinase I isoform epsilon [OS=Homo sapiens]	0.984	0.290382
PRPF31	U4/U6 small nuclear ribonucleoprotein Prp31 [OS=Homo sapiens]	0.841	0.290539
TSNAX	Translin-associated protein X [OS=Homo sapiens]	1.174	0.290606
CTNND2	Catenin delta-2 [OS=Homo sapiens]	0.974	0.290835
LMAN2	Vesicular integral-membrane protein VIP36 [OS=Homo sapiens]	1.098	0.291082
UBR1	E3 ubiquitin-protein ligase UBR1 [OS=Homo sapiens]	1.155	0.291136
RIC8A	Synembryn-A [OS=Homo sapiens]	1.112	0.291196
SYT12	Synaptotagmin-12 [OS=Homo sapiens]	1.221	0.291213
TXNDC17	Thioredoxin domain-containing protein 17 [OS=Homo sapiens]	0.939	0.291273
FAF2	FAS-associated factor 2 [OS=Homo sapiens]	1.077	0.291412
WASL	Actin nucleation-promoting factor WASL [OS=Homo sapiens]	0.963	0.291493
SKP1	S-phase kinase-associated protein 1 [OS=Homo sapiens]	1.192	0.291506
NDUFS4	NADH dehydrogenase [ubiquinone] iron-sulfur protein 4, mitochondrial [OS=Homo sapiens]	1.205	0.291845
ACTB	Actin, cytoplasmic 1 [OS=Homo sapiens]	0.859	0.291953
TXNL4A	Thioredoxin-like protein 4A [OS=Homo sapiens]	0.934	0.29198
VPS4A	Vacuolar protein sorting-associated protein 4A [OS=Homo sapiens]	1.042	0.291992
CAT	Catalase [OS=Homo sapiens]	0.925	0.292277
CACNB4	Voltage-dependent L-type calcium channel subunit beta-4 [OS=Homo sapiens]	1.13	0.29236
UBA1	Ubiquitin-like modifier-activating enzyme 1 [OS=Homo sapiens]	0.973	0.292644
DMAC2L	ATP synthase subunit s, mitochondrial [OS=Homo sapiens]	0.991	0.293393
WDR37	WD repeat-containing protein 37 [OS=Homo sapiens]	0.935	0.293414
ANAPC16	Anaphase-promoting complex subunit 16 [OS=Homo sapiens]	1.045	0.29384
ADCY8	Adenylate cyclase type 8 [OS=Homo sapiens]	1.149	0.293924
CDH4	Cadherin-4 [OS=Homo sapiens]	0.956	0.293926
LAMP2	Lysosome-associated membrane glycoprotein 2 [OS=Homo sapiens]	1.234	0.294055
DACT3	Dapper homolog 3 [OS=Homo sapiens]	0.943	0.294143
GNPNAT1	Glucosamine 6-phosphate N-acetyltransferase [OS=Homo sapiens]	0.833	0.296222
TRAPPC14	Trafficking protein particle complex subunit 14 [OS=Homo sapiens]	0.884	0.296621
DYNLT3	Dynein light chain Tctex-type 3 [OS=Homo sapiens]	1.084	0.296708
PCSK1	Neuroendocrine convertase 1 [OS=Homo sapiens]	1.202	0.297291
FARP1	FERM, ARHGEF and pleckstrin domain-containing protein 1 [OS=Homo sapiens]	0.976	0.297296
CAMK4	Calcium/calmodulin-dependent protein kinase type IV [OS=Homo sapiens]	0.903	0.29732
CAMK2D	Isoform Delta 8 of Calcium/calmodulin-dependent protein kinase type II subunit delta [OS=Homo sapiens]	0.964	0.297493
CYTH3	Cytohesin-3 [OS=Homo sapiens]	0.939	0.297524
ZNF330	Zinc finger protein 330 [OS=Homo sapiens]	0.898	0.297718
MIF	Macrophage migration inhibitory factor [OS=Homo sapiens]	0.921	0.297808
PRMT1	Protein arginine N-methyltransferase 1 [OS=Homo sapiens]	1.245	0.298163
KYAT3	Kynurenine--oxoglutarate transaminase 3 [OS=Homo sapiens]	1.083	0.298566
AARSD1	Alanyl-tRNA editing protein Aarsd1 [OS=Homo sapiens]	0.933	0.298592
GPSM1	G-protein-signaling modulator 1 [OS=Homo sapiens]	0.959	0.298738
CCAR2	Cell cycle and apoptosis regulator protein 2 [OS=Homo sapiens]	0.969	0.298792
DICER1	Endoribonuclease Dicer [OS=Homo sapiens]	1.034	0.29892
SLC38A2	Sodium-coupled neutral amino acid transporter 2 [OS=Homo sapiens]	1.355	0.299213
ATP9A	Probable phospholipid-transporting ATPase IIA [OS=Homo sapiens]	1.037	0.299376
CCDC9	Coiled-coil domain-containing protein 9 [OS=Homo sapiens]	0.875	0.2997
MRPS6	28S ribosomal protein S6, mitochondrial [OS=Homo sapiens]	1.12	0.300098
KLC1	Isoform S of Kinesin light chain 1 [OS=Homo sapiens]	0.965	0.300229
GLCCI1	Glucocorticoid-induced transcript 1 protein [OS=Homo sapiens]	0.802	0.300426
METTL15	12S rRNA N4-methylcytidine (m4C) methyltransferase [OS=Homo sapiens]	0.787	0.30061
RABGAP1L	Rab GTPase-activating protein 1-like [OS=Homo sapiens]	0.891	0.300832
COQ8A	Atypical kinase COQ8A, mitochondrial [OS=Homo sapiens]	0.82	0.300997
TP53RK	EKC/KEOPS complex subunit TP53RK [OS=Homo sapiens]	0.922	0.301138
SLC17A5	Sialin [OS=Homo sapiens]	1.04	0.302028
ATCAY	Caytaxin [OS=Homo sapiens]	0.985	0.302077
MDK	Midkine [OS=Homo sapiens]	0.944	0.302509
UVRAG	UV radiation resistance-associated gene protein [OS=Homo sapiens]	0.965	0.302795
AKR1B1	Aldo-keto reductase family 1 member B1 [OS=Homo sapiens]	1.201	0.302808
ZC3HAV1	Zinc finger CCCH-type antiviral protein 1 [OS=Homo sapiens]	1.047	0.303163
CORO7	Coronin-7 [OS=Homo sapiens]	2.377	0.303287
BCR	Breakpoint cluster region protein [OS=Homo sapiens]	0.96	0.30334
UQCC6	Protein BRAWNIN [OS=Homo sapiens]	0.907	0.303423
UPF1	Regulator of nonsense transcripts 1 [OS=Homo sapiens]	1.048	0.303987
GTF2I	General transcription factor II-I [OS=Homo sapiens]	0.999	0.304813
HNRNPA3	Heterogeneous nuclear ribonucleoprotein A3 [OS=Homo sapiens]	1.134	0.305117
SLC6A15	Sodium-dependent neutral amino acid transporter B(0)AT2 [OS=Homo sapiens]	1.377	0.305566
GOLGA2	Golgin subfamily A member 2 [OS=Homo sapiens]	0.672	0.30567
MEST	Mesoderm-specific transcript homolog protein [OS=Homo sapiens]	0.909	0.305807
PPP2CA	Serine/threonine-protein phosphatase 2A catalytic subunit alpha isoform [OS=Homo sapiens]	0.956	0.306152
TCOF1	Treacle protein [OS=Homo sapiens]	0.761	0.306422
MCTS1	Malignant T-cell-amplified sequence 1 [OS=Homo sapiens]	0.958	0.306633
TRAPPC9	Trafficking protein particle complex subunit 9 [OS=Homo sapiens]	0.915	0.306722
IMPDH1	Inosine-5'-monophosphate dehydrogenase 1 [OS=Homo sapiens]	0.932	0.306752
PLEC	Plectin [OS=Homo sapiens]	0.943	0.307012
RBM8A	RNA-binding protein 8A [OS=Homo sapiens]	1.393	0.307175
SEPTIN6	Septin-6 [OS=Homo sapiens]	0.814	0.307268
TBC1D13	TBC1 domain family member 13 [OS=Homo sapiens]	0.884	0.307331
PGAP1	GPI inositol-deacylase [OS=Homo sapiens]	1.068	0.307668
PA2G4	Proliferation-associated protein 2G4 [OS=Homo sapiens]	0.965	0.30778
SMARCA5	SWI/SNF-related matrix-associated actin-dependent regulator of chromatin subfamily A member 5 [OS=Homo sapiens]	1.071	0.307801
CSNK2A1	Casein kinase II subunit alpha [OS=Homo sapiens]	1.164	0.308075
PURG	Purine-rich element-binding protein gamma [OS=Homo sapiens]	0.874	0.308111
ATP6V0A1	Isoform 3 of V-type proton ATPase 116 kDa subunit a 1 [OS=Homo sapiens]	1.148	0.308536
NOVA2	RNA-binding protein Nova-2 [OS=Homo sapiens]	0.959	0.308668
MCFD2	Multiple coagulation factor deficiency protein 2 [OS=Homo sapiens]	2.255	0.30908
EEF2	Elongation factor 2 [OS=Homo sapiens]	1.034	0.309322
TMEM74B	Transmembrane protein 74B [OS=Homo sapiens]	0.866	0.309398
TMEFF1	Tomoregulin-1 [OS=Homo sapiens]	0.955	0.309413
SEMA4D	Semaphorin-4D [OS=Homo sapiens]	0.919	0.309595
GGACT	Gamma-glutamylaminecyclotransferase [OS=Homo sapiens]	0.862	0.309778
PSMC6	26S proteasome regulatory subunit 10B [OS=Homo sapiens]	1.054	0.30989
AKT3	RAC-gamma serine/threonine-protein kinase [OS=Homo sapiens]	0.948	0.309952
AP2B1	AP-2 complex subunit beta [OS=Homo sapiens]	1.071	0.310006
IRAK1	Interleukin-1 receptor-associated kinase 1 [OS=Homo sapiens]	1.222	0.310098
CRIP1	Cysteine-rich protein 1 [OS=Homo sapiens]	1.179	0.31042
OTUD6B	Deubiquitinase OTUD6B [OS=Homo sapiens]	0.512	0.310786
RAB11FIP2	Rab11 family-interacting protein 2 [OS=Homo sapiens]	0.964	0.311068
NEFM	Neurofilament medium polypeptide [OS=Homo sapiens]	0.996	0.311346
H2AC25	Histone H2A type 3 [OS=Homo sapiens]	0.62	0.311842
LZIC	Protein LZIC [OS=Homo sapiens]	0.945	0.312183
RCC1L	RCC1-like G exchanging factor-like protein [OS=Homo sapiens]	0.681	0.312573
PRAF2	PRA1 family protein 2 [OS=Homo sapiens]	0.971	0.312811
CACNA1B	Voltage-dependent N-type calcium channel subunit alpha-1B [OS=Homo sapiens]	0.907	0.3133
RNF121	RING finger protein 121 [OS=Homo sapiens]	0.989	0.313313
MGST3	Microsomal glutathione S-transferase 3 [OS=Homo sapiens]	1.114	0.313563
BCAP29	B-cell receptor-associated protein 29 [OS=Homo sapiens]	0.956	0.313653
PSMC5	26S proteasome regulatory subunit 8 [OS=Homo sapiens]	1.11	0.313657
STAU2	Double-stranded RNA-binding protein Staufen homolog 2 [OS=Homo sapiens]	0.875	0.313826
PTP4A1	Protein tyrosine phosphatase type IVA 1 [OS=Homo sapiens]	1.225	0.313829
OCRL	Inositol polyphosphate 5-phosphatase OCRL [OS=Homo sapiens]	1.17	0.313881
LRRC57	Leucine-rich repeat-containing protein 57 [OS=Homo sapiens]	0.962	0.313896
FLNC	Filamin-C [OS=Homo sapiens]	1.109	0.31421
ADSS2	Adenylosuccinate synthetase isozyme 2 [OS=Homo sapiens]	0.936	0.31448
TMEM184C	Transmembrane protein 184C [OS=Homo sapiens]	1.05	0.314625
PTTG1IP	Pituitary tumor-transforming gene 1 protein-interacting protein [OS=Homo sapiens]	1.431	0.314817
ANKRD50	Ankyrin repeat domain-containing protein 50 [OS=Homo sapiens]	0.929	0.314899
LAMTOR3	Ragulator complex protein LAMTOR3 [OS=Homo sapiens]	1.061	0.315104
SPTBN2	Spectrin beta chain, non-erythrocytic 2 [OS=Homo sapiens]	0.975	0.315158
EIF2AK3	Eukaryotic translation initiation factor 2-alpha kinase 3 [OS=Homo sapiens]	1.311	0.315382
PCBP3	Poly(rC)-binding protein 3 [OS=Homo sapiens]	0.948	0.31546
PGM2L1	Glucose 1,6-bisphosphate synthase [OS=Homo sapiens]	0.92	0.315712
BAG5	BAG family molecular chaperone regulator 5 [OS=Homo sapiens]	0.984	0.315736
PRRC2C	Protein PRRC2C [OS=Homo sapiens]	0.859	0.315774
EXOC1	Exocyst complex component 1 [OS=Homo sapiens]	0.88	0.316055
ADORA1	Adenosine receptor A1 [OS=Homo sapiens]	1.091	0.316313
KIF21B	Kinesin-like protein KIF21B [OS=Homo sapiens]	0.991	0.316545
RAB6B	Ras-related protein Rab-6B [OS=Homo sapiens]	0.835	0.316945
NUP153	Nuclear pore complex protein Nup153 [OS=Homo sapiens]	0.979	0.317083
EIF3F	Eukaryotic translation initiation factor 3 subunit F [OS=Homo sapiens]	1.079	0.317214
KATNAL1	Katanin p60 ATPase-containing subunit A-like 1 [OS=Homo sapiens]	1.07	0.317452
RCN1	Reticulocalbin-1 [OS=Homo sapiens]	1.607	0.317593
RAB15	Ras-related protein Rab-15 [OS=Homo sapiens]	1.116	0.317622
CCT5	T-complex protein 1 subunit epsilon [OS=Homo sapiens]	1.101	0.317662
UNC13A	Protein unc-13 homolog A [OS=Homo sapiens]	1.152	0.318056
APPL1	DCC-interacting protein 13-alpha [OS=Homo sapiens]	1.008	0.318757
KRT14	Keratin, type I cytoskeletal 14 [OS=Homo sapiens]	0.583	0.319175
GOLGB1	Golgin subfamily B member 1 [OS=Homo sapiens]	1.036	0.319201
RALA	Ras-related protein Ral-A [OS=Homo sapiens]	0.962	0.319206
SYNPR	Synaptoporin [OS=Homo sapiens]	0.782	0.319226
PC	Pyruvate carboxylase, mitochondrial [OS=Homo sapiens]	1.021	0.319564
NARS1	Asparagine--tRNA ligase, cytoplasmic [OS=Homo sapiens]	0.977	0.319896
FAM3C	Protein FAM3C [OS=Homo sapiens]	0.999	0.320099
TBC1D10A	TBC1 domain family member 10A [OS=Homo sapiens]	1.025	0.320421
CALU	Isoform 4 of Calumenin [OS=Homo sapiens]	1.392	0.321254
USP10	Ubiquitin carboxyl-terminal hydrolase 10 [OS=Homo sapiens]	0.845	0.321301
DPYSL3	Isoform LCRMP-4 of Dihydropyrimidinase-related protein 3 [OS=Homo sapiens]	0.855	0.32157
DSTN	Destrin [OS=Homo sapiens]	0.922	0.32165
RRP9	U3 small nucleolar RNA-interacting protein 2 [OS=Homo sapiens]	1.212	0.321919
MYL12B	Myosin regulatory light chain 12B [OS=Homo sapiens]	0.964	0.322037
H1-5	Histone H1.5 [OS=Homo sapiens]	0.904	0.32233
NPM1	Nucleophosmin [OS=Homo sapiens]	1.25	0.322668
ARF4	ADP-ribosylation factor 4 [OS=Homo sapiens]	1.116	0.322857
ZNG1B	COBW domain-containing protein 2 [OS=Homo sapiens]	1.064	0.322991
NAV3	Neuron navigator 3 [OS=Homo sapiens]	0.969	0.322998
SPECC1L	Cytospin-A [OS=Homo sapiens]	1.08	0.323038
FBXO7	F-box only protein 7 [OS=Homo sapiens]	1.067	0.323213
RALYL	RNA-binding Raly-like protein [OS=Homo sapiens]	1.305	0.32398
NXPH4	Neurexophilin-4 [OS=Homo sapiens]	0.875	0.324015
CC2D1A	Coiled-coil and C2 domain-containing protein 1A [OS=Homo sapiens]	1.096	0.324354
LGALSL	Galectin-related protein [OS=Homo sapiens]	0.951	0.324362
NXN	Nucleoredoxin [OS=Homo sapiens]	0.895	0.324545
TIMMDC1	Complex I assembly factor TIMMDC1, mitochondrial [OS=Homo sapiens]	0.941	0.324582
WDR91	WD repeat-containing protein 91 [OS=Homo sapiens]	0.908	0.324769
RTCA	RNA 3'-terminal phosphate cyclase [OS=Homo sapiens]	1.069	0.324811
WASF1	Actin-binding protein WASF1 [OS=Homo sapiens]	0.972	0.325578
NDUFA8	NADH dehydrogenase [ubiquinone] 1 alpha subcomplex subunit 8 [OS=Homo sapiens]	0.964	0.325701
PAK3	Isoform 2 of Serine/threonine-protein kinase PAK 3 [OS=Homo sapiens]	0.973	0.325791
GNAI1	Guanine nucleotide-binding protein G(i) subunit alpha-1 [OS=Homo sapiens]	0.961	0.325821
DRAP1	Dr1-associated corepressor [OS=Homo sapiens]	0.799	0.326445
MAPRE3	Microtubule-associated protein RP/EB family member 3 [OS=Homo sapiens]	0.99	0.327052
DECR1	2,4-dienoyl-CoA reductase [(3E)-enoyl-CoA-producing], mitochondrial [OS=Homo sapiens]	1.062	0.327132
TMEM205	Transmembrane protein 205 [OS=Homo sapiens]	1.069	0.327265
WDR82	WD repeat-containing protein 82 [OS=Homo sapiens]	1.019	0.327321
BBC3	Bcl-2-binding component 3, isoforms 1/2 [OS=Homo sapiens]	0.98	0.327798
PDIA3	Protein disulfide-isomerase A3 [OS=Homo sapiens]	0.918	0.3279
HSPA8	Heat shock cognate 71 kDa protein [OS=Homo sapiens]	0.836	0.328156
AS3MT	Arsenite methyltransferase [OS=Homo sapiens]	1.099	0.328354
ATL2	Isoform 4 of Atlastin-2 [OS=Homo sapiens]	1.361	0.328679
ADSS1	Adenylosuccinate synthetase isozyme 1 [OS=Homo sapiens]	1.013	0.328949
ENO1	Alpha-enolase [OS=Homo sapiens]	0.832	0.329357
VPS26B	Vacuolar protein sorting-associated protein 26B [OS=Homo sapiens]	1.158	0.329369
BCAM	Basal cell adhesion molecule [OS=Homo sapiens]	0.879	0.329709
GFRA1	GDNF family receptor alpha-1 [OS=Homo sapiens]	0.736	0.329904
RAB9B	Ras-related protein Rab-9B [OS=Homo sapiens]	1.041	0.329924
TEX2	Testis-expressed protein 2 [OS=Homo sapiens]	0.949	0.330124
COTL1	Coactosin-like protein [OS=Homo sapiens]	0.942	0.330189
TRIM9	E3 ubiquitin-protein ligase TRIM9 [OS=Homo sapiens]	0.93	0.330216
EXOC7	Exocyst complex component 7 [OS=Homo sapiens]	1.069	0.330363
COX7A2	Cytochrome c oxidase subunit 7A2, mitochondrial [OS=Homo sapiens]	1.149	0.330409
EPB41	Protein 4.1 [OS=Homo sapiens]	0.961	0.330474
CHMP1A	Charged multivesicular body protein 1a [OS=Homo sapiens]	0.985	0.330819
FHIT	Bis(5'-adenosyl)-triphosphatase [OS=Homo sapiens]	0.893	0.331117
AP3M1	AP-3 complex subunit mu-1 [OS=Homo sapiens]	1.042	0.331278
SHISA2	Protein shisa-2 homolog [OS=Homo sapiens]	1.072	0.331335
TLN2	Talin-2 [OS=Homo sapiens]	0.947	0.331367
CAP1	Isoform 2 of Adenylyl cyclase-associated protein 1 [OS=Homo sapiens]	0.953	0.331556
VAV2	Guanine nucleotide exchange factor VAV2 [OS=Homo sapiens]	1.08	0.331683
PAPSS1	Bifunctional 3'-phosphoadenosine 5'-phosphosulfate synthase 1 [OS=Homo sapiens]	1.118	0.331794
RHOC	Rho-related GTP-binding protein RhoC [OS=Homo sapiens]	0.907	0.331818
WASHC2C	Isoform 4 of WASH complex subunit 2C [OS=Homo sapiens]	1.58	0.331867
CBX4	E3 SUMO-protein ligase CBX4 [OS=Homo sapiens]	0.953	0.332005
EPRS1	Bifunctional glutamate/proline--tRNA ligase [OS=Homo sapiens]	1.141	0.332024
CHMP4B	Charged multivesicular body protein 4b [OS=Homo sapiens]	0.978	0.332094
NCKAP1	Isoform 2 of Nck-associated protein 1 [OS=Homo sapiens]	0.98	0.332224
NDRG4	Isoform 6 of Protein NDRG4 [OS=Homo sapiens]	1.077	0.332492
CBFB	Isoform 2 of Core-binding factor subunit beta [OS=Homo sapiens]	1.271	0.332524
CADM2	Cell adhesion molecule 2 [OS=Homo sapiens]	0.862	0.332775
CRABP2	Cellular retinoic acid-binding protein 2 [OS=Homo sapiens]	1.13	0.333095
KRT5	Keratin, type II cytoskeletal 5 [OS=Homo sapiens]	0.7	0.333384
CDC42	Cell division control protein 42 homolog [OS=Homo sapiens]	0.961	0.333569
TMCC2	Transmembrane and coiled-coil domains protein 2 [OS=Homo sapiens]	0.795	0.333936
XRCC5	X-ray repair cross-complementing protein 5 [OS=Homo sapiens]	0.955	0.333972
VPS11	Vacuolar protein sorting-associated protein 11 homolog [OS=Homo sapiens]	1.034	0.334081
GRB2	Growth factor receptor-bound protein 2 [OS=Homo sapiens]	0.739	0.334161
ACSL6	Isoform 1 of Long-chain-fatty-acid--CoA ligase 6 [OS=Homo sapiens]	1.019	0.334409
CDS2	Phosphatidate cytidylyltransferase 2 [OS=Homo sapiens]	1.133	0.334854
CCDC47	PAT complex subunit CCDC47 [OS=Homo sapiens]	1.003	0.335267
STRN	Striatin [OS=Homo sapiens]	0.954	0.335327
FXN	Frataxin, mitochondrial [OS=Homo sapiens]	0.785	0.335393
MROH1	Maestro heat-like repeat-containing protein family member 1 [OS=Homo sapiens]	0.87	0.335423
ACBD3	Golgi resident protein GCP60 [OS=Homo sapiens]	1.113	0.335433
RAB8A	Ras-related protein Rab-8A [OS=Homo sapiens]	0.945	0.335498
SEPTIN2	Septin-2 [OS=Homo sapiens]	0.965	0.335927
GNB5	Guanine nucleotide-binding protein subunit beta-5 [OS=Homo sapiens]	0.889	0.33616
CDKN2D	Cyclin-dependent kinase 4 inhibitor D [OS=Homo sapiens]	1.15	0.336296
GNA14	Guanine nucleotide-binding protein subunit alpha-14 [OS=Homo sapiens]	1.113	0.336349
PALLD	Palladin [OS=Homo sapiens]	0.911	0.336399
PORCN	Protein-serine O-palmitoleoyltransferase porcupine [OS=Homo sapiens]	0.981	0.336595
AFAP1	Isoform 2 of Actin filament-associated protein 1 [OS=Homo sapiens]	0.879	0.336643
VCPIP1	Deubiquitinating protein VCPIP1 [OS=Homo sapiens]	0.985	0.336828
NUFIP2	FMR1-interacting protein NUFIP2 [OS=Homo sapiens]	1.396	0.336918
GNG12	Guanine nucleotide-binding protein G(I)/G(S)/G(O) subunit gamma-12 [OS=Homo sapiens]	1.095	0.337047
RALGAPA1	Ral GTPase-activating protein subunit alpha-1 [OS=Homo sapiens]	1.156	0.33723
TPM1	Isoform 5 of Tropomyosin alpha-1 chain [OS=Homo sapiens]	0.903	0.337254
ASTN2	Astrotactin-2 [OS=Homo sapiens]	0.912	0.337445
PLCL2	Inactive phospholipase C-like protein 2 [OS=Homo sapiens]	0.881	0.337501
ARMCX3	Armadillo repeat-containing X-linked protein 3 [OS=Homo sapiens]	0.907	0.337834
YKT6	Synaptobrevin homolog YKT6 [OS=Homo sapiens]	1.023	0.338115
GNA13	Guanine nucleotide-binding protein subunit alpha-13 [OS=Homo sapiens]	1.067	0.338519
UBXN1	UBX domain-containing protein 1 [OS=Homo sapiens]	1.147	0.338763
ZDHHC17	Palmitoyltransferase ZDHHC17 [OS=Homo sapiens]	1.249	0.33968
LNPEP	Leucyl-cystinyl aminopeptidase [OS=Homo sapiens]	1.291	0.340113
THEM6	Protein THEM6 [OS=Homo sapiens]	0.687	0.340731
ABCB11	Bile salt export pump [OS=Homo sapiens]	1.559	0.340934
HIP1R	Huntingtin-interacting protein 1-related protein [OS=Homo sapiens]	1.1	0.341331
RET	Proto-oncogene tyrosine-protein kinase receptor Ret [OS=Homo sapiens]	0.999	0.341717
OXSR1	Serine/threonine-protein kinase OSR1 [OS=Homo sapiens]	0.965	0.342395
USP11	Ubiquitin carboxyl-terminal hydrolase 11 [OS=Homo sapiens]	0.948	0.342409
GOSR2	Golgi SNAP receptor complex member 2 [OS=Homo sapiens]	0.89	0.342627
CNDP2	Cytosolic non-specific dipeptidase [OS=Homo sapiens]	1.338	0.342804
GRK5	G protein-coupled receptor kinase 5 [OS=Homo sapiens]	1.139	0.343018
SUPV3L1	ATP-dependent RNA helicase SUPV3L1, mitochondrial [OS=Homo sapiens]	0.869	0.343079
CCDC51	Mitochondrial potassium channel [OS=Homo sapiens]	1.037	0.343213
PRPF4	U4/U6 small nuclear ribonucleoprotein Prp4 [OS=Homo sapiens]	0.94	0.34324
PPIL1	Peptidyl-prolyl cis-trans isomerase-like 1 [OS=Homo sapiens]	1.059	0.343469
CEP41	Centrosomal protein of 41 kDa [OS=Homo sapiens]	0.989	0.343757
CDC37	Hsp90 co-chaperone Cdc37 [OS=Homo sapiens]	0.881	0.344397
PLPPR3	Phospholipid phosphatase-related protein type 3 [OS=Homo sapiens]	0.842	0.344607
ATG7	Ubiquitin-like modifier-activating enzyme ATG7 [OS=Homo sapiens]	1.01	0.344787
SPATA20	Spermatogenesis-associated protein 20 [OS=Homo sapiens]	1.095	0.345268
SHROOM2	Protein Shroom2 [OS=Homo sapiens]	1.119	0.345412
BPHL	Valacyclovir hydrolase [OS=Homo sapiens]	0.938	0.34554
TFG	Protein TFG [OS=Homo sapiens]	0.94	0.345575
PTGFRN	Prostaglandin F2 receptor negative regulator [OS=Homo sapiens]	0.847	0.345926
IMMT	Isoform 4 of MICOS complex subunit MIC60 [OS=Homo sapiens]	1.404	0.346453
NUP54	Nucleoporin p54 [OS=Homo sapiens]	1.044	0.346622
AHCYL2	Adenosylhomocysteinase 3 [OS=Homo sapiens]	1.16	0.346844
FAM91A1	Protein FAM91A1 [OS=Homo sapiens]	1.443	0.347158
PPP2R1A	Serine/threonine-protein phosphatase 2A 65 kDa regulatory subunit A alpha isoform [OS=Homo sapiens]	0.98	0.347301
DNAJB6	DnaJ homolog subfamily B member 6 [OS=Homo sapiens]	0.906	0.347521
VPS16	Vacuolar protein sorting-associated protein 16 homolog [OS=Homo sapiens]	1.077	0.347843
AGO2	Protein argonaute-2 [OS=Homo sapiens]	0.858	0.348118
DDX17	Probable ATP-dependent RNA helicase DDX17 [OS=Homo sapiens]	0.982	0.348257
CTSC	Dipeptidyl peptidase 1 [OS=Homo sapiens]	0.865	0.348436
PMM2	Phosphomannomutase 2 [OS=Homo sapiens]	1.138	0.348688
PCSK2	Neuroendocrine convertase 2 [OS=Homo sapiens]	1.138	0.348839
ACOT7	Cytosolic acyl coenzyme A thioester hydrolase [OS=Homo sapiens]	0.742	0.348959
D2HGDH	D-2-hydroxyglutarate dehydrogenase, mitochondrial [OS=Homo sapiens]	0.867	0.348978
HNRNPC	Isoform C1 of Heterogeneous nuclear ribonucleoproteins C1/C2 [OS=Homo sapiens]	1.135	0.349059
USO1	General vesicular transport factor p115 [OS=Homo sapiens]	1.126	0.349335
TUBB6	Tubulin beta-6 chain [OS=Homo sapiens]	0.95	0.349338
NDUFA3	NADH dehydrogenase [ubiquinone] 1 alpha subcomplex subunit 3 [OS=Homo sapiens]	1.05	0.349502
AVEN	Cell death regulator Aven [OS=Homo sapiens]	0.79	0.349742
AGAP3	Arf-GAP with GTPase, ANK repeat and PH domain-containing protein 3 [OS=Homo sapiens]	0.94	0.350179
UBL4A	Ubiquitin-like protein 4A [OS=Homo sapiens]	0.917	0.350226
HTT	Huntingtin [OS=Homo sapiens]	0.928	0.350247
WNK1	Serine/threonine-protein kinase WNK1 [OS=Homo sapiens]	0.961	0.350562
ADSL	Adenylosuccinate lyase [OS=Homo sapiens]	0.974	0.350753
COPS2	Isoform 2 of COP9 signalosome complex subunit 2 [OS=Homo sapiens]	1.175	0.350785
SYNGR1	Synaptogyrin-1 [OS=Homo sapiens]	1.189	0.350809
SPAST	Spastin [OS=Homo sapiens]	0.892	0.350873
GPC1	Glypican-1 [OS=Homo sapiens]	0.959	0.350977
FARS2	Phenylalanine--tRNA ligase, mitochondrial [OS=Homo sapiens]	1.301	0.351014
PACS1	Phosphofurin acidic cluster sorting protein 1 [OS=Homo sapiens]	0.951	0.351278
RDH14	Retinol dehydrogenase 14 [OS=Homo sapiens]	0.91	0.351311
ATP11B	Phospholipid-transporting ATPase IF [OS=Homo sapiens]	0.957	0.351345
TANC2	Protein TANC2 [OS=Homo sapiens]	0.951	0.351479
HGSNAT	Heparan-alpha-glucosaminide N-acetyltransferase [OS=Homo sapiens]	0.939	0.351703
TSPAN18	Tetraspanin-18 [OS=Homo sapiens]	0.862	0.352092
TCEAL3	Transcription elongation factor A protein-like 3 [OS=Homo sapiens]	0.942	0.352251
HS2ST1	Heparan sulfate 2-O-sulfotransferase 1 [OS=Homo sapiens]	1.137	0.352394
DCUN1D5	DCN1-like protein 5 [OS=Homo sapiens]	0.83	0.352431
ERLIN2	Erlin-2 [OS=Homo sapiens]	1.101	0.352521
SEMA6D	Semaphorin-6D [OS=Homo sapiens]	0.913	0.352702
TCEAL2	Transcription elongation factor A protein-like 2 [OS=Homo sapiens]	0.847	0.352822
MADD	Isoform 4 of MAP kinase-activating death domain protein [OS=Homo sapiens]	0.981	0.352834
ACAT1	Acetyl-CoA acetyltransferase, mitochondrial [OS=Homo sapiens]	1.042	0.352875
ATL1	Atlastin-1 [OS=Homo sapiens]	0.989	0.352965
TMEM9B	Transmembrane protein 9B [OS=Homo sapiens]	1.168	0.353076
PLCD1	1-phosphatidylinositol 4,5-bisphosphate phosphodiesterase delta-1 [OS=Homo sapiens]	1.226	0.353118
BTF3L4	Transcription factor BTF3 homolog 4 [OS=Homo sapiens]	1.074	0.353215
LUC7L3	Luc7-like protein 3 [OS=Homo sapiens]	1.143	0.353259
COPS7B	COP9 signalosome complex subunit 7b [OS=Homo sapiens]	0.905	0.353719
CACNB3	Voltage-dependent L-type calcium channel subunit beta-3 [OS=Homo sapiens]	1.223	0.353766
GALNT16	Polypeptide N-acetylgalactosaminyltransferase 16 [OS=Homo sapiens]	1.014	0.353794
GABARAPL1	Gamma-aminobutyric acid receptor-associated protein-like 1 [OS=Homo sapiens]	1.132	0.353822
IARS1	Isoleucine--tRNA ligase, cytoplasmic [OS=Homo sapiens]	1.148	0.353858
SANBR	SANT and BTB domain regulator of class switch recombination [OS=Homo sapiens]	0.797	0.354321
MAP4	Microtubule-associated protein 4 [OS=Homo sapiens]	0.987	0.354433
RIMS1	Regulating synaptic membrane exocytosis protein 1 [OS=Homo sapiens]	0.946	0.354535
VPS33A	Vacuolar protein sorting-associated protein 33A [OS=Homo sapiens]	1.057	0.354642
PTGES2	Prostaglandin E synthase 2 [OS=Homo sapiens]	1.133	0.354715
MACF1	Microtubule-actin cross-linking factor 1, isoforms 1/2/3/4/5 [OS=Homo sapiens]	1.013	0.355006
EIF2B4	Translation initiation factor eIF-2B subunit delta [OS=Homo sapiens]	1.021	0.355267
ATP5PD	ATP synthase subunit d, mitochondrial [OS=Homo sapiens]	0.929	0.355377
CHMP2B	Charged multivesicular body protein 2b [OS=Homo sapiens]	0.859	0.355492
PTGR2	Prostaglandin reductase 2 [OS=Homo sapiens]	1.153	0.355581
SLC12A2	Solute carrier family 12 member 2 [OS=Homo sapiens]	0.98	0.355898
CAND2	Cullin-associated NEDD8-dissociated protein 2 [OS=Homo sapiens]	1.093	0.356072
PIGO	GPI ethanolamine phosphate transferase 3 [OS=Homo sapiens]	1.211	0.356384
CADM3	Cell adhesion molecule 3 [OS=Homo sapiens]	0.95	0.356459
MRPL53	39S ribosomal protein L53, mitochondrial [OS=Homo sapiens]	1.067	0.356582
NGLY1	Peptide-N(4)-(N-acetyl-beta-glucosaminyl)asparagine amidase [OS=Homo sapiens]	0.874	0.356584
CLPP	ATP-dependent Clp protease proteolytic subunit, mitochondrial [OS=Homo sapiens]	1.148	0.356598
SCAF1	Splicing factor, arginine/serine-rich 19 [OS=Homo sapiens]	0.732	0.35742
RRAS2	Ras-related protein R-Ras2 [OS=Homo sapiens]	0.987	0.357918
HMGCL	Hydroxymethylglutaryl-CoA lyase, mitochondrial [OS=Homo sapiens]	1.178	0.35798
TRAPPC4	Trafficking protein particle complex subunit 4 [OS=Homo sapiens]	0.871	0.357989
PHLDB1	Pleckstrin homology-like domain family B member 1 [OS=Homo sapiens]	0.888	0.358017
PITPNA	Phosphatidylinositol transfer protein alpha isoform [OS=Homo sapiens]	1.051	0.358793
CTNND1	Isoform 1AC of Catenin delta-1 [OS=Homo sapiens]	0.866	0.358944
PSMB6	Proteasome subunit beta type-6 [OS=Homo sapiens]	0.579	0.359035
MFGE8	Lactadherin [OS=Homo sapiens]	1.145	0.359382
MAB21L1	Putative nucleotidyltransferase MAB21L1 [OS=Homo sapiens]	1.088	0.359592
AP2M1	AP-2 complex subunit mu [OS=Homo sapiens]	1.061	0.359754
RTRAF	RNA transcription, translation and transport factor protein [OS=Homo sapiens]	1.047	0.359821
CYC1	Cytochrome c1, heme protein, mitochondrial [OS=Homo sapiens]	1.311	0.360842
ABI2	Abl interactor 2 [OS=Homo sapiens]	0.901	0.3609
ATP1A3	Sodium/potassium-transporting ATPase subunit alpha-3 [OS=Homo sapiens]	0.883	0.361256
MT-CO2	Cytochrome c oxidase subunit 2 [OS=Homo sapiens]	1.065	0.361359
SCN3B	Sodium channel subunit beta-3 [OS=Homo sapiens]	0.873	0.361479
KCNA6	Potassium voltage-gated channel subfamily A member 6 [OS=Homo sapiens]	1.025	0.3618
CRKL	Crk-like protein [OS=Homo sapiens]	0.928	0.362042
PI4K2A	Phosphatidylinositol 4-kinase type 2-alpha [OS=Homo sapiens]	1.114	0.3621
FGD4	FYVE, RhoGEF and PH domain-containing protein 4 [OS=Homo sapiens]	0.96	0.362208
SLC25A6	ADP/ATP translocase 3 [OS=Homo sapiens]	1.047	0.362237
ESYT1	Extended synaptotagmin-1 [OS=Homo sapiens]	1.065	0.362566
PSMD14	26S proteasome non-ATPase regulatory subunit 14 [OS=Homo sapiens]	1.011	0.362838
PSMD2	26S proteasome non-ATPase regulatory subunit 2 [OS=Homo sapiens]	1.03	0.3629
SRPRA	Signal recognition particle receptor subunit alpha [OS=Homo sapiens]	0.95	0.363682
TPP2	Tripeptidyl-peptidase 2 [OS=Homo sapiens]	1.041	0.364154
FAM50A	Protein FAM50A [OS=Homo sapiens]	0.926	0.364223
CLCN4	H(+)/Cl(-) exchange transporter 4 [OS=Homo sapiens]	0.998	0.364324
TAPT1	Transmembrane anterior posterior transformation protein 1 homolog [OS=Homo sapiens]	1.105	0.36467
ANXA5	Annexin A5 [OS=Homo sapiens]	1.115	0.365109
GFOD1	Glucose-fructose oxidoreductase domain-containing protein 1 [OS=Homo sapiens]	1.276	0.365372
CAMK2B	Calcium/calmodulin-dependent protein kinase type II subunit beta [OS=Homo sapiens]	0.91	0.365707
C1QBP	Complement component 1 Q subcomponent-binding protein, mitochondrial [OS=Homo sapiens]	1.24	0.365766
GFPT1	Glutamine--fructose-6-phosphate aminotransferase [isomerizing] 1 [OS=Homo sapiens]	1.019	0.365824
PARVA	Alpha-parvin [OS=Homo sapiens]	0.96	0.36603
RHBDD2	Rhomboid domain-containing protein 2 [OS=Homo sapiens]	1.008	0.366105
STX1A	Syntaxin-1A [OS=Homo sapiens]	1.035	0.366468
PTDSS2	Phosphatidylserine synthase 2 [OS=Homo sapiens]	0.959	0.366514
GSDME	Gasdermin-E [OS=Homo sapiens]	1.036	0.366597
GSTM3	Glutathione S-transferase Mu 3 [OS=Homo sapiens]	1.113	0.366645
GDAP1L1	Ganglioside-induced differentiation-associated protein 1-like 1 [OS=Homo sapiens]	1.257	0.366999
SRSF11	Serine/arginine-rich splicing factor 11 [OS=Homo sapiens]	0.956	0.366999
CTTNBP2NL	CTTNBP2 N-terminal-like protein [OS=Homo sapiens]	0.914	0.36713
TRIM25	E3 ubiquitin/ISG15 ligase TRIM25 [OS=Homo sapiens]	1.167	0.36754
MAP1LC3A	Microtubule-associated proteins 1A/1B light chain 3A [OS=Homo sapiens]	0.631	0.367699
MOB1B	MOB kinase activator 1B [OS=Homo sapiens]	1.053	0.368176
GID8	Glucose-induced degradation protein 8 homolog [OS=Homo sapiens]	1.026	0.368179
PRPF40A	Pre-mRNA-processing factor 40 homolog A [OS=Homo sapiens]	0.922	0.368478
PPP2R2D	Serine/threonine-protein phosphatase 2A 55 kDa regulatory subunit B delta isoform [OS=Homo sapiens]	0.947	0.368495
MTX2	Metaxin-2 [OS=Homo sapiens]	1.067	0.368678
ADCY7	Adenylate cyclase type 7 [OS=Homo sapiens]	1.134	0.368959
PPP1R14B	Protein phosphatase 1 regulatory subunit 14B [OS=Homo sapiens]	0.846	0.368993
RAB4B	Ras-related protein Rab-4B [OS=Homo sapiens]	0.723	0.368994
TRMT61A	tRNA (adenine(58)-N(1))-methyltransferase catalytic subunit TRMT61A [OS=Homo sapiens]	1.183	0.369602
ECSIT	Evolutionarily conserved signaling intermediate in Toll pathway, mitochondrial [OS=Homo sapiens]	0.94	0.369716
ARHGDIA	Rho GDP-dissociation inhibitor 1 [OS=Homo sapiens]	0.888	0.370019
ETF1	Eukaryotic peptide chain release factor subunit 1 [OS=Homo sapiens]	1.213	0.370243
PLEKHH3	Pleckstrin homology domain-containing family H member 3 [OS=Homo sapiens]	0.834	0.370352
PSEN2	Presenilin-2 [OS=Homo sapiens]	1.154	0.370774
ARVCF	Splicing regulator ARVCF [OS=Homo sapiens]	1.232	0.370794
CCT8	T-complex protein 1 subunit theta [OS=Homo sapiens]	1.006	0.370892
DNM2	Isoform 4 of Dynamin-2 [OS=Homo sapiens]	1.102	0.370945
ACSL1	Long-chain-fatty-acid--CoA ligase 1 [OS=Homo sapiens]	1.12	0.371296
MRPL15	39S ribosomal protein L15, mitochondrial [OS=Homo sapiens]	1.253	0.371372
ARFGEF3	Brefeldin A-inhibited guanine nucleotide-exchange protein 3 [OS=Homo sapiens]	1.099	0.371488
PRDX4	Peroxiredoxin-4 [OS=Homo sapiens]	1.052	0.371634
PDE11A	Dual 3',5'-cyclic-AMP and -GMP phosphodiesterase 11A [OS=Homo sapiens]	0.844	0.371939
HMGN2	Non-histone chromosomal protein HMG-17 [OS=Homo sapiens]	0.287	0.372223
ASAP1	Arf-GAP with SH3 domain, ANK repeat and PH domain-containing protein 1 [OS=Homo sapiens]	0.963	0.372254
RALB	Ras-related protein Ral-B [OS=Homo sapiens]	0.825	0.37229
ABHD17C	Alpha/beta hydrolase domain-containing protein 17C [OS=Homo sapiens]	1.063	0.3723
CPE	Carboxypeptidase E [OS=Homo sapiens]	1.049	0.372513
ATP11A	Phospholipid-transporting ATPase IH [OS=Homo sapiens]	0.925	0.372698
SHFL	Shiftless antiviral inhibitor of ribosomal frameshifting protein [OS=Homo sapiens]	1.293	0.372919
APOE	Apolipoprotein E [OS=Homo sapiens]	1.235	0.373214
PDE6D	Retinal rod rhodopsin-sensitive cGMP 3',5'-cyclic phosphodiesterase subunit delta [OS=Homo sapiens]	0.968	0.373249
RAP1B	Ras-related protein Rap-1b [OS=Homo sapiens]	0.721	0.373451
WDR1	WD repeat-containing protein 1 [OS=Homo sapiens]	0.991	0.373704
ATP6V0D1	V-type proton ATPase subunit d 1 [OS=Homo sapiens]	1.113	0.373729
SEC13	Protein SEC13 homolog [OS=Homo sapiens]	1.254	0.373823
GEMIN4	Gem-associated protein 4 [OS=Homo sapiens]	1.037	0.374156
SCG2	Secretogranin-2 [OS=Homo sapiens]	1.31	0.374163
PDE4DIP	Isoform 2 of Myomegalin [OS=Homo sapiens]	0.898	0.374217
EDC3	Enhancer of mRNA-decapping protein 3 [OS=Homo sapiens]	1.024	0.374318
ATP6V1C1	V-type proton ATPase subunit C 1 [OS=Homo sapiens]	0.997	0.374328
GNAQ	Guanine nucleotide-binding protein G(q) subunit alpha [OS=Homo sapiens]	0.812	0.37436
SHB	SH2 domain-containing adapter protein B [OS=Homo sapiens]	0.937	0.374616
UTS2	Urotensin-2 [OS=Homo sapiens]	1.135	0.374672
CCDC6	Coiled-coil domain-containing protein 6 [OS=Homo sapiens]	0.953	0.374747
HERC1	Probable E3 ubiquitin-protein ligase HERC1 [OS=Homo sapiens]	1.081	0.374824
SLC3A2	4F2 cell-surface antigen heavy chain [OS=Homo sapiens]	1.059	0.374864
RSU1	Ras suppressor protein 1 [OS=Homo sapiens]	0.967	0.374921
LSM1	U6 snRNA-associated Sm-like protein LSm1 [OS=Homo sapiens]	3.07	0.375805
PPP4R4	Serine/threonine-protein phosphatase 4 regulatory subunit 4 [OS=Homo sapiens]	0.897	0.376368
EXOSC7	Exosome complex component RRP42 [OS=Homo sapiens]	1.147	0.376427
CNN3	Calponin-3 [OS=Homo sapiens]	0.899	0.37648
FHL1	Isoform 1 of Four and a half LIM domains protein 1 [OS=Homo sapiens]	1.084	0.376659
CCM2	Cerebral cavernous malformations 2 protein [OS=Homo sapiens]	0.962	0.377229
PLEKHA1	Pleckstrin homology domain-containing family A member 1 [OS=Homo sapiens]	0.944	0.377638
DIP2B	Disco-interacting protein 2 homolog B [OS=Homo sapiens]	1.066	0.377707
PAXX	Protein PAXX [OS=Homo sapiens]	0.99	0.377783
CAND1	Cullin-associated NEDD8-dissociated protein 1 [OS=Homo sapiens]	0.946	0.377824
MAZ	Myc-associated zinc finger protein [OS=Homo sapiens]	0.904	0.378284
PSMB3	Proteasome subunit beta type-3 [OS=Homo sapiens]	1.175	0.378398
DAP	Death-associated protein 1 [OS=Homo sapiens]	1.49	0.378591
DCC	Netrin receptor DCC [OS=Homo sapiens]	0.703	0.378616
GSTP1	Glutathione S-transferase P [OS=Homo sapiens]	1.076	0.378624
ATP6AP2	Renin receptor [OS=Homo sapiens]	0.995	0.378645
HTD2	Hydroxyacyl-thioester dehydratase type 2, mitochondrial [OS=Homo sapiens]	0.99	0.378787
HCN4	Potassium/sodium hyperpolarization-activated cyclic nucleotide-gated channel 4 [OS=Homo sapiens]	1.082	0.378904
VPS41	Vacuolar protein sorting-associated protein 41 homolog [OS=Homo sapiens]	0.986	0.378948
RPS27A	Ubiquitin-40S ribosomal protein S27a [OS=Homo sapiens]	1.07	0.379242
HCN1	Potassium/sodium hyperpolarization-activated cyclic nucleotide-gated channel 1 [OS=Homo sapiens]	0.933	0.379775
PYCR1	Pyrroline-5-carboxylate reductase 1, mitochondrial [OS=Homo sapiens]	1.032	0.379912
USP31	Ubiquitin carboxyl-terminal hydrolase 31 [OS=Homo sapiens]	1.28	0.379954
PRDX3	Thioredoxin-dependent peroxide reductase, mitochondrial [OS=Homo sapiens]	0.928	0.379955
ASPSCR1	Tether containing UBX domain for GLUT4 [OS=Homo sapiens]	0.956	0.380259
SCAMP3	Secretory carrier-associated membrane protein 3 [OS=Homo sapiens]	1.091	0.380342
APMAP	Adipocyte plasma membrane-associated protein [OS=Homo sapiens]	1.003	0.380507
DARS1	Aspartate--tRNA ligase, cytoplasmic [OS=Homo sapiens]	1.065	0.381018
LRPPRC	Leucine-rich PPR motif-containing protein, mitochondrial [OS=Homo sapiens]	1.12	0.381089
TFRC	Transferrin receptor protein 1 [OS=Homo sapiens]	1.08	0.381395
VARS2	Valine--tRNA ligase, mitochondrial [OS=Homo sapiens]	0.916	0.381484
KIDINS220	Isoform 2 of Kinase D-interacting substrate of 220 kDa [OS=Homo sapiens]	1.312	0.38158
MRPL50	39S ribosomal protein L50, mitochondrial [OS=Homo sapiens]	1.269	0.381601
PHACTR1	Phosphatase and actin regulator 1 [OS=Homo sapiens]	0.569	0.381851
ARMC10	Armadillo repeat-containing protein 10 [OS=Homo sapiens]	1.019	0.381862
POLR2B	DNA-directed RNA polymerase II subunit RPB2 [OS=Homo sapiens]	1.047	0.38199
MCAT	Malonyl-CoA-acyl carrier protein transacylase, mitochondrial [OS=Homo sapiens]	1.075	0.382096
ABHD11	Protein ABHD11 [OS=Homo sapiens]	0.995	0.382215
RBBP4	Histone-binding protein RBBP4 [OS=Homo sapiens]	1.19	0.382374
QARS1	Glutamine--tRNA ligase [OS=Homo sapiens]	1.066	0.382412
VASP	Vasodilator-stimulated phosphoprotein [OS=Homo sapiens]	0.952	0.382428
PCDHB14	Protocadherin beta-14 [OS=Homo sapiens]	1.257	0.382579
ACADSB	Short/branched chain specific acyl-CoA dehydrogenase, mitochondrial [OS=Homo sapiens]	1.044	0.382694
CHGA	Chromogranin-A [OS=Homo sapiens]	1.417	0.382767
OPA1	Isoform 2 of Dynamin-like 120 kDa protein, mitochondrial [OS=Homo sapiens]	1.097	0.382903
OSBPL8	Oxysterol-binding protein-related protein 8 [OS=Homo sapiens]	1.005	0.383046
EDC4	Enhancer of mRNA-decapping protein 4 [OS=Homo sapiens]	1.136	0.383278
MRPS18A	39S ribosomal protein S18a, mitochondrial [OS=Homo sapiens]	1.042	0.383742
CLUH	Clustered mitochondria protein homolog [OS=Homo sapiens]	0.816	0.38427
RPIA	Ribose-5-phosphate isomerase [OS=Homo sapiens]	0.91	0.384326
ASTN1	Astrotactin-1 [OS=Homo sapiens]	0.922	0.384366
LIMA1	LIM domain and actin-binding protein 1 [OS=Homo sapiens]	0.764	0.384366
RUFY3	Isoform 2 of Protein RUFY3 [OS=Homo sapiens]	0.305	0.384405
CLASP2	Isoform 3 of CLIP-associating protein 2 [OS=Homo sapiens]	0.959	0.384472
CCT3	T-complex protein 1 subunit gamma [OS=Homo sapiens]	1.034	0.384518
DENND4A	C-myc promoter-binding protein [OS=Homo sapiens]	0.951	0.384599
CHP1	Calcineurin B homologous protein 1 [OS=Homo sapiens]	1.105	0.384661
PCDHAC2	Protocadherin alpha-C2 [OS=Homo sapiens]	1.027	0.3847
LGALS3BP	Galectin-3-binding protein [OS=Homo sapiens]	1.092	0.384741
RTCB	RNA-splicing ligase RtcB homolog [OS=Homo sapiens]	0.969	0.384784
SLC45A1	Proton-associated sugar transporter A [OS=Homo sapiens]	1.042	0.384918
BSN	Protein bassoon [OS=Homo sapiens]	1.128	0.384921
ATP5ME	ATP synthase subunit e, mitochondrial [OS=Homo sapiens]	0.991	0.385315
SYVN1	E3 ubiquitin-protein ligase synoviolin [OS=Homo sapiens]	1.262	0.385432
CYTH2	Cytohesin-2 [OS=Homo sapiens]	0.87	0.385916
GCSH	Glycine cleavage system H protein, mitochondrial [OS=Homo sapiens]	0.85	0.386013
MRPS23	28S ribosomal protein S23, mitochondrial [OS=Homo sapiens]	1.385	0.386226
GABRG2	Gamma-aminobutyric acid receptor subunit gamma-2 [OS=Homo sapiens]	0.76	0.386236
HNRNPU	Heterogeneous nuclear ribonucleoprotein U [OS=Homo sapiens]	1.066	0.386256
ARMCX1	Armadillo repeat-containing X-linked protein 1 [OS=Homo sapiens]	1.142	0.386485
SNX9	Sorting nexin-9 [OS=Homo sapiens]	1.114	0.386549
PPFIA1	Liprin-alpha-1 [OS=Homo sapiens]	1.069	0.386583
DLGAP3	Disks large-associated protein 3 [OS=Homo sapiens]	0.928	0.386795
CYP4X1	Cytochrome P450 4X1 [OS=Homo sapiens]	1.108	0.387047
ADNP	Activity-dependent neuroprotector homeobox protein [OS=Homo sapiens]	0.861	0.387175
BRAF	Serine/threonine-protein kinase B-raf [OS=Homo sapiens]	0.904	0.387484
RPS29	40S ribosomal protein S29 [OS=Homo sapiens]	0.566	0.387576
VPS4B	Vacuolar protein sorting-associated protein 4B [OS=Homo sapiens]	0.992	0.387621
NKIRAS2	NF-kappa-B inhibitor-interacting Ras-like protein 2 [OS=Homo sapiens]	0.958	0.388117
HNRNPUL1	Heterogeneous nuclear ribonucleoprotein U-like protein 1 [OS=Homo sapiens]	1.205	0.388173
ILF2	Interleukin enhancer-binding factor 2 [OS=Homo sapiens]	1.09	0.388194
GDI1	Rab GDP dissociation inhibitor alpha [OS=Homo sapiens]	1.05	0.388256
ACOT13	Acyl-coenzyme A thioesterase 13 [OS=Homo sapiens]	0.885	0.38839
TGFBRAP1	Transforming growth factor-beta receptor-associated protein 1 [OS=Homo sapiens]	1.14	0.388399
MRPS35	28S ribosomal protein S35, mitochondrial [OS=Homo sapiens]	1.113	0.388484
SLIRP	SRA stem-loop-interacting RNA-binding protein, mitochondrial [OS=Homo sapiens]	0.802	0.388878
NDUFS5	NADH dehydrogenase [ubiquinone] iron-sulfur protein 5 [OS=Homo sapiens]	0.885	0.388933
TRIM32	E3 ubiquitin-protein ligase TRIM32 [OS=Homo sapiens]	1.042	0.389056
GRPEL1	GrpE protein homolog 1, mitochondrial [OS=Homo sapiens]	1.203	0.389618
COPS6	COP9 signalosome complex subunit 6 [OS=Homo sapiens]	1.073	0.389809
AP1M1	AP-1 complex subunit mu-1 [OS=Homo sapiens]	1.029	0.38995
PSMB2	Proteasome subunit beta type-2 [OS=Homo sapiens]	1.111	0.390006
ACTA1	Actin, alpha skeletal muscle [OS=Homo sapiens]	0.957	0.390116
TMOD3	Tropomodulin-3 [OS=Homo sapiens]	1.237	0.39034
ASCC3	Activating signal cointegrator 1 complex subunit 3 [OS=Homo sapiens]	0.902	0.390357
GABARAPL2	Gamma-aminobutyric acid receptor-associated protein-like 2 [OS=Homo sapiens]	1.055	0.39082
DNAJB5	Isoform 3 of DnaJ homolog subfamily B member 5 [OS=Homo sapiens]	0.989	0.390892
CPSF7	Cleavage and polyadenylation specificity factor subunit 7 [OS=Homo sapiens]	1.259	0.391208
YARS2	Tyrosine--tRNA ligase, mitochondrial [OS=Homo sapiens]	1.043	0.391303
YOD1	Ubiquitin thioesterase OTU1 [OS=Homo sapiens]	0.983	0.391322
PSD	PH and SEC7 domain-containing protein 1 [OS=Homo sapiens]	0.945	0.391448
CD99L2	CD99 antigen-like protein 2 [OS=Homo sapiens]	1.243	0.391646
PITPNM3	Membrane-associated phosphatidylinositol transfer protein 3 [OS=Homo sapiens]	0.899	0.391737
PLD3	5'-3' exonuclease PLD3 [OS=Homo sapiens]	1.047	0.391848
BCL2L1	Bcl-2-like protein 1 [OS=Homo sapiens]	0.945	0.391988
VPS26C	Vacuolar protein sorting-associated protein 26C [OS=Homo sapiens]	0.967	0.392089
DIPK1A	Divergent protein kinase domain 1A [OS=Homo sapiens]	1.066	0.39223
AGRN	Agrin [OS=Homo sapiens]	0.879	0.392251
RAB3IP	Rab-3A-interacting protein [OS=Homo sapiens]	0.918	0.392376
H2AX	Histone H2AX [OS=Homo sapiens]	0.873	0.392601
PITPNB	Isoform 2 of Phosphatidylinositol transfer protein beta isoform [OS=Homo sapiens]	1.245	0.392935
THYN1	Thymocyte nuclear protein 1 [OS=Homo sapiens]	0.63	0.393438
PMVK	Phosphomevalonate kinase [OS=Homo sapiens]	0.869	0.393449
LSM14B	Protein LSM14 homolog B [OS=Homo sapiens]	1.037	0.393509
GALE	UDP-glucose 4-epimerase [OS=Homo sapiens]	1.004	0.393765
PAK2	Serine/threonine-protein kinase PAK 2 [OS=Homo sapiens]	0.973	0.393819
DNAJB2	DnaJ homolog subfamily B member 2 [OS=Homo sapiens]	1.112	0.393971
TTC33	Tetratricopeptide repeat protein 33 [OS=Homo sapiens]	0.918	0.3941
EEF1E1	Eukaryotic translation elongation factor 1 epsilon-1 [OS=Homo sapiens]	1.171	0.394109
SPAG9	C-Jun-amino-terminal kinase-interacting protein 4 [OS=Homo sapiens]	1.029	0.394221
NSG2	Neuronal vesicle trafficking-associated protein 2 [OS=Homo sapiens]	0.923	0.394438
EIF4B	Eukaryotic translation initiation factor 4B [OS=Homo sapiens]	0.942	0.394485
DSC2	Isoform 2B of Desmocollin-2 [OS=Homo sapiens]	0.868	0.394528
PPP5C	Serine/threonine-protein phosphatase 5 [OS=Homo sapiens]	0.955	0.394631
PRSS1	Serine protease 1 [OS=Homo sapiens]	1.227	0.39465
RCN2	Reticulocalbin-2 [OS=Homo sapiens]	1.212	0.394915
CRTAC1	Cartilage acidic protein 1 [OS=Homo sapiens]	1.193	0.394917
SHOC2	Leucine-rich repeat protein SHOC-2 [OS=Homo sapiens]	0.915	0.39502
HSPB8	Heat shock protein beta-8 [OS=Homo sapiens]	1.093	0.395165
EHBP1	EH domain-binding protein 1 [OS=Homo sapiens]	1.018	0.395388
EIF3G	Eukaryotic translation initiation factor 3 subunit G [OS=Homo sapiens]	1.251	0.395399
NUBP2	Cytosolic Fe-S cluster assembly factor NUBP2 [OS=Homo sapiens]	1.125	0.395889
FOS	Protein c-Fos [OS=Homo sapiens]	2.172	0.395945
PPP2R2A	Serine/threonine-protein phosphatase 2A 55 kDa regulatory subunit B alpha isoform [OS=Homo sapiens]	0.956	0.395981
PPP1R1C	Protein phosphatase 1 regulatory subunit 1C [OS=Homo sapiens]	1.013	0.396092
LRSAM1	E3 ubiquitin-protein ligase LRSAM1 [OS=Homo sapiens]	0.899	0.396152
UBE2Q1	Ubiquitin-conjugating enzyme E2 Q1 [OS=Homo sapiens]	0.885	0.39623
OCIAD1	OCIA domain-containing protein 1 [OS=Homo sapiens]	0.961	0.396261
NIPSNAP3A	Protein NipSnap homolog 3A [OS=Homo sapiens]	1.033	0.396278
CPEB3	Cytoplasmic polyadenylation element-binding protein 3 [OS=Homo sapiens]	1.141	0.396363
PIK3R1	Phosphatidylinositol 3-kinase regulatory subunit alpha [OS=Homo sapiens]	0.921	0.396371
SEL1L	Protein sel-1 homolog 1 [OS=Homo sapiens]	0.995	0.396448
APLP1	Amyloid beta precursor like protein 1 [OS=Homo sapiens]	1.066	0.396726
SYT2	Synaptotagmin-2 [OS=Homo sapiens]	1.055	0.396746
DOHH	Deoxyhypusine hydroxylase [OS=Homo sapiens]	0.845	0.3968
CLDND1	Claudin domain-containing protein 1 [OS=Homo sapiens]	1.115	0.397037
MRPL20	39S ribosomal protein L20, mitochondrial [OS=Homo sapiens]	1.077	0.397142
TSPYL1	Testis-specific Y-encoded-like protein 1 [OS=Homo sapiens]	0.992	0.397209
SFSWAP	Splicing factor, suppressor of white-apricot homolog [OS=Homo sapiens]	0.761	0.397381
RPL36A	60S ribosomal protein L36a [OS=Homo sapiens]	1.082	0.39755
GOLM2	Protein GOLM2 [OS=Homo sapiens]	1.018	0.397925
ACADM	Medium-chain specific acyl-CoA dehydrogenase, mitochondrial [OS=Homo sapiens]	1.05	0.397937
EPS15	Epidermal growth factor receptor substrate 15 [OS=Homo sapiens]	1.229	0.397977
SNX12	Isoform 1 of Sorting nexin-12 [OS=Homo sapiens]	0.829	0.398062
CTBP1	C-terminal-binding protein 1 [OS=Homo sapiens]	0.978	0.398291
CCDC92	Coiled-coil domain-containing protein 92 [OS=Homo sapiens]	0.961	0.398483
SLC30A9	Zinc transporter 9 [OS=Homo sapiens]	0.957	0.398906
SNAP91	Clathrin coat assembly protein AP180 [OS=Homo sapiens]	0.943	0.398915
CDV3	Protein CDV3 homolog [OS=Homo sapiens]	1.073	0.399145
ERGIC3	Endoplasmic reticulum-Golgi intermediate compartment protein 3 [OS=Homo sapiens]	1.159	0.399632
RAP1GDS1	Isoform 4 of Rap1 GTPase-GDP dissociation stimulator 1 [OS=Homo sapiens]	0.951	0.399791
CCDC22	Coiled-coil domain-containing protein 22 [OS=Homo sapiens]	1.349	0.399819
MXRA7	Matrix-remodeling-associated protein 7 [OS=Homo sapiens]	1.145	0.399914
PPP1CA	Serine/threonine-protein phosphatase PP1-alpha catalytic subunit [OS=Homo sapiens]	1.076	0.400067
PDP1	[Pyruvate dehydrogenase [acetyl-transferring]]-phosphatase 1, mitochondrial [OS=Homo sapiens]	1.066	0.400602
TM9SF3	Transmembrane 9 superfamily member 3 [OS=Homo sapiens]	0.997	0.400693
DOCK11	Dedicator of cytokinesis protein 11 [OS=Homo sapiens]	0.987	0.400771
SEC23B	Protein transport protein Sec23B [OS=Homo sapiens]	0.938	0.401143
CORO2B	Coronin-2B [OS=Homo sapiens]	1.072	0.401294
GNG7	Guanine nucleotide-binding protein G(I)/G(S)/G(O) subunit gamma-7 [OS=Homo sapiens]	1.107	0.401427
HOMER1	Homer protein homolog 1 [OS=Homo sapiens]	0.794	0.401771
TTBK1	Tau-tubulin kinase 1 [OS=Homo sapiens]	1.019	0.401998
OSBP	Oxysterol-binding protein 1 [OS=Homo sapiens]	0.984	0.402034
COPG1	Coatomer subunit gamma-1 [OS=Homo sapiens]	0.968	0.402161
PTPRA	Receptor-type tyrosine-protein phosphatase alpha [OS=Homo sapiens]	0.945	0.402265
GFUS	GDP-L-fucose synthase [OS=Homo sapiens]	0.964	0.402482
MARK1	Serine/threonine-protein kinase MARK1 [OS=Homo sapiens]	0.97	0.402498
NDUFA6	NADH dehydrogenase [ubiquinone] 1 alpha subcomplex subunit 6 [OS=Homo sapiens]	0.907	0.402514
BCAP31	B-cell receptor-associated protein 31 [OS=Homo sapiens]	1.011	0.402869
RABGEF1	Rab5 GDP/GTP exchange factor [OS=Homo sapiens]	0.997	0.403108
RPS6KA3	Ribosomal protein S6 kinase alpha-3 [OS=Homo sapiens]	1.017	0.403117
ZC3H14	Zinc finger CCCH domain-containing protein 14 [OS=Homo sapiens]	0.864	0.403244
STAMBP	STAM-binding protein [OS=Homo sapiens]	1.056	0.40328
UBE2L3	Ubiquitin-conjugating enzyme E2 L3 [OS=Homo sapiens]	1.085	0.403397
DDAH1	N(G),N(G)-dimethylarginine dimethylaminohydrolase 1 [OS=Homo sapiens]	0.795	0.403466
TMEM132A	Transmembrane protein 132A [OS=Homo sapiens]	1.105	0.403499
CIRBP	Cold-inducible RNA-binding protein [OS=Homo sapiens]	1.155	0.403965
STAM2	Signal transducing adapter molecule 2 [OS=Homo sapiens]	0.936	0.404001
PIK3R2	Phosphatidylinositol 3-kinase regulatory subunit beta [OS=Homo sapiens]	0.944	0.404052
TTLL1	Polyglutamylase complex subunit TTLL1 [OS=Homo sapiens]	1.164	0.404197
SLC16A1	Monocarboxylate transporter 1 [OS=Homo sapiens]	0.988	0.40423
COMTD1	Catechol O-methyltransferase domain-containing protein 1 [OS=Homo sapiens]	1.222	0.404233
CMC1	COX assembly mitochondrial protein homolog [OS=Homo sapiens]	1.357	0.404287
HGS	Hepatocyte growth factor-regulated tyrosine kinase substrate [OS=Homo sapiens]	0.969	0.40434
TPD52	Isoform 3 of Tumor protein D52 [OS=Homo sapiens]	1.078	0.404541
ABCF3	ATP-binding cassette sub-family F member 3 [OS=Homo sapiens]	0.842	0.404578
SLC38A1	Sodium-coupled neutral amino acid transporter 1 [OS=Homo sapiens]	0.985	0.404674
RRBP1	Ribosome-binding protein 1 [OS=Homo sapiens]	1.09	0.404726
PPIF	Peptidyl-prolyl cis-trans isomerase F, mitochondrial [OS=Homo sapiens]	1.03	0.404771
CYGB	Cytoglobin [OS=Homo sapiens]	0.977	0.404985
SHF	SH2 domain-containing adapter protein F [OS=Homo sapiens]	1.382	0.405353
RILPL1	RILP-like protein 1 [OS=Homo sapiens]	1.461	0.405428
RPAP3	RNA polymerase II-associated protein 3 [OS=Homo sapiens]	1.115	0.405454
ZNF326	DBIRD complex subunit ZNF326 [OS=Homo sapiens]	1.091	0.405961
ETFB	Electron transfer flavoprotein subunit beta [OS=Homo sapiens]	0.968	0.406503
EIF3CL	Eukaryotic translation initiation factor 3 subunit C-like protein [OS=Homo sapiens]	1.043	0.406803
CDK5	Cyclin-dependent kinase 5 [OS=Homo sapiens]	1.023	0.407149
CCAR1	Cell division cycle and apoptosis regulator protein 1 [OS=Homo sapiens]	0.998	0.407196
ERP44	Endoplasmic reticulum resident protein 44 [OS=Homo sapiens]	1.174	0.407357
QDPR	Dihydropteridine reductase [OS=Homo sapiens]	0.954	0.407369
FNTA	Protein farnesyltransferase/geranylgeranyltransferase type-1 subunit alpha [OS=Homo sapiens]	1.144	0.407594
ALDH2	Aldehyde dehydrogenase, mitochondrial [OS=Homo sapiens]	1.106	0.407788
CCDC43	Coiled-coil domain-containing protein 43 [OS=Homo sapiens]	1.369	0.407834
GFER	FAD-linked sulfhydryl oxidase ALR [OS=Homo sapiens]	0.972	0.408681
LYSMD1	LysM and putative peptidoglycan-binding domain-containing protein 1 [OS=Homo sapiens]	0.885	0.40869
USP14	Ubiquitin carboxyl-terminal hydrolase 14 [OS=Homo sapiens]	1.104	0.409228
PARK7	Parkinson disease protein 7 [OS=Homo sapiens]	0.712	0.409252
STX7	Syntaxin-7 [OS=Homo sapiens]	0.798	0.409276
BCL7C	Isoform 2 of B-cell CLL/lymphoma 7 protein family member C [OS=Homo sapiens]	1.154	0.409691
SMAP	Small acidic protein [OS=Homo sapiens]	0.829	0.409714
NUMA1	Nuclear mitotic apparatus protein 1 [OS=Homo sapiens]	1.377	0.409736
PRXL2B	Prostamide/prostaglandin F synthase [OS=Homo sapiens]	1.07	0.409762
YBEY	Endoribonuclease YbeY [OS=Homo sapiens]	1.243	0.410212
LGI2	Leucine-rich repeat LGI family member 2 [OS=Homo sapiens]	0.959	0.410283
PIP4K2A	Phosphatidylinositol 5-phosphate 4-kinase type-2 alpha [OS=Homo sapiens]	0.92	0.410668
RPLP0	60S acidic ribosomal protein P0 [OS=Homo sapiens]	1.073	0.410996
LUZP1	Leucine zipper protein 1 [OS=Homo sapiens]	1.047	0.411359
PJA2	E3 ubiquitin-protein ligase Praja-2 [OS=Homo sapiens]	1.52	0.411841
USP7	Ubiquitin carboxyl-terminal hydrolase 7 [OS=Homo sapiens]	1.113	0.412105
GAP43	Neuromodulin [OS=Homo sapiens]	1.083	0.412402
PANK4	4'-phosphopantetheine phosphatase [OS=Homo sapiens]	0.978	0.412516
ZDHHC5	Palmitoyltransferase ZDHHC5 [OS=Homo sapiens]	0.914	0.413027
MCF2L	Guanine nucleotide exchange factor DBS [OS=Homo sapiens]	1.077	0.413391
RAB3D	Ras-related protein Rab-3D [OS=Homo sapiens]	0.975	0.413822
TMED5	Transmembrane emp24 domain-containing protein 5 [OS=Homo sapiens]	1.178	0.413823
HDGF	Hepatoma-derived growth factor [OS=Homo sapiens]	0.943	0.41389
UBAC1	Ubiquitin-associated domain-containing protein 1 [OS=Homo sapiens]	1.202	0.413967
PABPC4	Isoform 3 of Polyadenylate-binding protein 4 [OS=Homo sapiens]	0.862	0.414152
H2afy; H2AFY; LOC100466888; LOC101338325; LOC101381952; LOC101564704; LOC102987354; LOC103079324; LOC103663804; LOC105869993; LOC106989149; LOC109250833; LOC110591142; LOC111141291; LOC111182462; LOC112404331; LOC112625777; LOC112815157; LOC112861289; LOC112917035; LOC113928700; LOC114891795; LOC115516119; LOC116529369; LOC116750637; MACROH2A1	Core histone macro-H2A.1 [OS=Homo sapiens]	0.744	0.414156
YLPM1	YLP motif-containing protein 1 [OS=Homo sapiens]	0.919	0.414246
NLN	Neurolysin, mitochondrial [OS=Homo sapiens]	1.009	0.414448
UBXN7	UBX domain-containing protein 7 [OS=Homo sapiens]	1.048	0.41459
SDHB	Succinate dehydrogenase [ubiquinone] iron-sulfur subunit, mitochondrial [OS=Homo sapiens]	1.164	0.414591
ASIC1	Isoform 1 of Acid-sensing ion channel 1 [OS=Homo sapiens]	1.888	0.414643
AGL	Glycogen debranching enzyme [OS=Homo sapiens]	1.074	0.415102
PLXNA4	Plexin-A4 [OS=Homo sapiens]	0.892	0.415168
SIRT2	NAD-dependent protein deacetylase sirtuin-2 [OS=Homo sapiens]	0.964	0.415609
KIAA1671	Uncharacterized protein KIAA1671 [OS=Homo sapiens]	1.046	0.415841
SULF2	Extracellular sulfatase Sulf-2 [OS=Homo sapiens]	0.929	0.416027
MBOAT7	Lysophospholipid acyltransferase 7 [OS=Homo sapiens]	0.854	0.416425
SSB	Lupus La protein [OS=Homo sapiens]	1.392	0.41704
EIF2S3	Eukaryotic translation initiation factor 2 subunit 3 [OS=Homo sapiens]	0.997	0.417055
XPO1	Exportin-1 [OS=Homo sapiens]	1.145	0.41721
PRKDC	DNA-dependent protein kinase catalytic subunit [OS=Homo sapiens]	0.995	0.417471
ACTR1A	Alpha-centractin [OS=Homo sapiens]	1.077	0.417592
YIPF3	Protein YIPF3 [OS=Homo sapiens]	0.808	0.417826
SET	Isoform 2 of Protein SET [OS=Homo sapiens]	1.087	0.418019
ABLIM3	Actin-binding LIM protein 3 [OS=Homo sapiens]	1.399	0.418134
UBA5	Ubiquitin-like modifier-activating enzyme 5 [OS=Homo sapiens]	1.275	0.418272
SGCE	Epsilon-sarcoglycan [OS=Homo sapiens]	0.956	0.418289
CERK	Ceramide kinase [OS=Homo sapiens]	0.945	0.418307
FAM234B	Protein FAM234B [OS=Homo sapiens]	1.022	0.418672
ATP5MJ	ATP synthase subunit ATP5MJ, mitochondrial [OS=Homo sapiens]	1.032	0.419123
FHL3	Four and a half LIM domains protein 3 [OS=Homo sapiens]	1.128	0.419272
HEATR5B	HEAT repeat-containing protein 5B [OS=Homo sapiens]	1.082	0.419345
UBE2Z	Ubiquitin-conjugating enzyme E2 Z [OS=Homo sapiens]	1.14	0.419708
CPT1A	Carnitine O-palmitoyltransferase 1, liver isoform [OS=Homo sapiens]	0.938	0.41974
IDH1	Isocitrate dehydrogenase [NADP] cytoplasmic [OS=Homo sapiens]	0.91	0.419822
DCTN5	Dynactin subunit 5 [OS=Homo sapiens]	1.028	0.420032
NACAD	NAC-alpha domain-containing protein 1 [OS=Homo sapiens]	1.056	0.420038
UROS	Uroporphyrinogen-III synthase [OS=Homo sapiens]	1.133	0.420078
DFFA	DNA fragmentation factor subunit alpha [OS=Homo sapiens]	0.916	0.420086
GALT	Galactose-1-phosphate uridylyltransferase [OS=Homo sapiens]	1.066	0.420152
ENOPH1	Enolase-phosphatase E1 [OS=Homo sapiens]	1.419	0.42016
TRPV2	Transient receptor potential cation channel subfamily V member 2 [OS=Homo sapiens]	1.032	0.420229
MRTFA	Myocardin-related transcription factor A [OS=Homo sapiens]	0.949	0.4204
NDUFAF2	NADH dehydrogenase [ubiquinone] 1 alpha subcomplex assembly factor 2 [OS=Homo sapiens]	1.018	0.420504
DDX39B	Spliceosome RNA helicase DDX39B [OS=Homo sapiens]	1.118	0.420852
BSCL2	Isoform 3 of Seipin [OS=Homo sapiens]	1.342	0.420951
NUP188	Nucleoporin NUP188 [OS=Homo sapiens]	1.096	0.421131
SLC25A15	Mitochondrial ornithine transporter 1 [OS=Homo sapiens]	0.978	0.421189
RUFY1	RUN and FYVE domain-containing protein 1 [OS=Homo sapiens]	1.124	0.421235
UAP1L1	UDP-N-acetylhexosamine pyrophosphorylase-like protein 1 [OS=Homo sapiens]	1.002	0.421296
NHERF1	Na(+)/H(+) exchange regulatory cofactor NHE-RF1 [OS=Homo sapiens]	0.953	0.421473
HP1BP3	Heterochromatin protein 1-binding protein 3 [OS=Homo sapiens]	0.781	0.421597
CD55	Complement decay-accelerating factor [OS=Homo sapiens]	1.043	0.421827
TRIM28	Transcription intermediary factor 1-beta [OS=Homo sapiens]	1.1	0.422453
CRACD	Capping protein-inhibiting regulator of actin dynamics [OS=Homo sapiens]	1.113	0.422528
AP2S1	AP-2 complex subunit sigma [OS=Homo sapiens]	1.115	0.422731
ATP5F1E	ATP synthase subunit epsilon, mitochondrial [OS=Homo sapiens]	0.946	0.422869
GLO1	Lactoylglutathione lyase [OS=Homo sapiens]	0.94	0.422919
TUBG1	Tubulin gamma-1 chain [OS=Homo sapiens]	1.228	0.422932
PCM1	Pericentriolar material 1 protein [OS=Homo sapiens]	0.925	0.423011
PPP6R1	Serine/threonine-protein phosphatase 6 regulatory subunit 1 [OS=Homo sapiens]	1.077	0.42308
ZW10	Centromere/kinetochore protein zw10 homolog [OS=Homo sapiens]	0.946	0.423239
SCAPER	S phase cyclin A-associated protein in the endoplasmic reticulum [OS=Homo sapiens]	1.066	0.423417
CST3	Cystatin-C [OS=Homo sapiens]	1.079	0.423543
TACO1	Translational activator of cytochrome c oxidase 1 [OS=Homo sapiens]	0.819	0.423592
CUL3	Cullin-3 [OS=Homo sapiens]	1.077	0.423597
THRAP3	Thyroid hormone receptor-associated protein 3 [OS=Homo sapiens]	1.03	0.423684
PRKCE	Protein kinase C epsilon type [OS=Homo sapiens]	0.982	0.423689
TPI1	Triosephosphate isomerase [OS=Homo sapiens]	0.903	0.423828
PGM3	Phosphoacetylglucosamine mutase [OS=Homo sapiens]	1.064	0.42393
TMEM132E	Transmembrane protein 132E [OS=Homo sapiens]	0.934	0.424226
TPT1	Translationally-controlled tumor protein [OS=Homo sapiens]	0.901	0.424302
HADHA	Trifunctional enzyme subunit alpha, mitochondrial [OS=Homo sapiens]	0.973	0.424502
CERS1	Ceramide synthase 1 [OS=Homo sapiens]	1.058	0.424556
SGTA	Small glutamine-rich tetratricopeptide repeat-containing protein alpha [OS=Homo sapiens]	1.047	0.424628
PIK3CD	Phosphatidylinositol 4,5-bisphosphate 3-kinase catalytic subunit delta isoform [OS=Homo sapiens]	0.895	0.424804
PTPRG	Receptor-type tyrosine-protein phosphatase gamma [OS=Homo sapiens]	0.782	0.424885
PDHX	Pyruvate dehydrogenase protein X component, mitochondrial [OS=Homo sapiens]	1.136	0.424962
BROX	BRO1 domain-containing protein BROX [OS=Homo sapiens]	0.848	0.425033
RBP1	Retinol-binding protein 1 [OS=Homo sapiens]	1.18	0.425429
MT-ND1	NADH-ubiquinone oxidoreductase chain 1 [OS=Homo sapiens]	1.061	0.425912
ADK	Adenosine kinase [OS=Homo sapiens]	1.095	0.425972
MINPP1	Multiple inositol polyphosphate phosphatase 1 [OS=Homo sapiens]	1.013	0.426037
UBA52	Ubiquitin-60S ribosomal protein L40 [OS=Homo sapiens]	1.125	0.426152
EIPR1	EARP and GARP complex-interacting protein 1 [OS=Homo sapiens]	0.96	0.426295
RPL22	60S ribosomal protein L22 [OS=Homo sapiens]	1.239	0.426497
AAK1	AP2-associated protein kinase 1 [OS=Homo sapiens]	0.858	0.426501
ELAVL1	ELAV-like protein 1 [OS=Homo sapiens]	1.013	0.426574
MCCC2	Methylcrotonoyl-CoA carboxylase beta chain, mitochondrial [OS=Homo sapiens]	0.938	0.426875
CBFB	Core-binding factor subunit beta [OS=Homo sapiens]	1.129	0.426902
ARL15	ADP-ribosylation factor-like protein 15 [OS=Homo sapiens]	0.92	0.426981
GBP2	Guanylate-binding protein 2 [OS=Homo sapiens]	1.1	0.426991
SNX15	Sorting nexin-15 [OS=Homo sapiens]	0.884	0.427271
ZC3HC1	Zinc finger C3HC-type protein 1 [OS=Homo sapiens]	0.918	0.427363
PRPF38A	Pre-mRNA-splicing factor 38A [OS=Homo sapiens]	0.851	0.427753
SEC24C	Protein transport protein Sec24C [OS=Homo sapiens]	1.051	0.427817
MYL6	Myosin light polypeptide 6 [OS=Homo sapiens]	1.288	0.428048
ADCY5	Adenylate cyclase type 5 [OS=Homo sapiens]	0.905	0.428125
DDX3Y	ATP-dependent RNA helicase DDX3Y [OS=Homo sapiens]	0.785	0.428237
PNP	Purine nucleoside phosphorylase [OS=Homo sapiens]	1.106	0.428644
LSS	Lanosterol synthase [OS=Homo sapiens]	0.936	0.428822
NDUFS3	NADH dehydrogenase [ubiquinone] iron-sulfur protein 3, mitochondrial [OS=Homo sapiens]	1.06	0.42913
BAG6	Large proline-rich protein BAG6 [OS=Homo sapiens]	0.99	0.429248
ARHGAP44	Rho GTPase-activating protein 44 [OS=Homo sapiens]	0.99	0.429348
HNRNPA2B1	Heterogeneous nuclear ribonucleoproteins A2/B1 [OS=Homo sapiens]	1.015	0.429606
USP47	Ubiquitin carboxyl-terminal hydrolase 47 [OS=Homo sapiens]	0.963	0.429628
SCFD2	Sec1 family domain-containing protein 2 [OS=Homo sapiens]	1.085	0.429736
PTPRN	Receptor-type tyrosine-protein phosphatase-like N [OS=Homo sapiens]	0.998	0.429771
ECI1	Enoyl-CoA delta isomerase 1, mitochondrial [OS=Homo sapiens]	0.871	0.429896
TIMM17B	Mitochondrial import inner membrane translocase subunit Tim17-B [OS=Homo sapiens]	0.852	0.429921
HMGA1	High mobility group protein HMG-I/HMG-Y [OS=Homo sapiens]	1.253	0.430113
NARS2	Probable asparagine--tRNA ligase, mitochondrial [OS=Homo sapiens]	1.038	0.430299
SRCIN1	SRC kinase signaling inhibitor 1 [OS=Homo sapiens]	0.962	0.430422
MAGI1	Membrane-associated guanylate kinase, WW and PDZ domain-containing protein 1 [OS=Homo sapiens]	0.913	0.430762
ERICH5	Glutamate-rich protein 5 [OS=Homo sapiens]	1.143	0.43077
CDC42BPA	Serine/threonine-protein kinase MRCK alpha [OS=Homo sapiens]	0.869	0.431094
CNNM4	Metal transporter CNNM4 [OS=Homo sapiens]	1.021	0.431304
BCL2L13	Bcl-2-like protein 13 [OS=Homo sapiens]	0.98	0.431359
CARMIL2	Capping protein, Arp2/3 and myosin-I linker protein 2 [OS=Homo sapiens]	0.957	0.431539
NT5C	5'(3')-deoxyribonucleotidase, cytosolic type [OS=Homo sapiens]	0.951	0.431899
SYN1	Synapsin-1 [OS=Homo sapiens]	1.039	0.432143
RHOB	Rho-related GTP-binding protein RhoB [OS=Homo sapiens]	0.903	0.432644
LEMD2	LEM domain-containing protein 2 [OS=Homo sapiens]	0.931	0.432766
COX17	Cytochrome c oxidase copper chaperone [OS=Homo sapiens]	1.198	0.432875
GMDS	GDP-mannose 4,6 dehydratase [OS=Homo sapiens]	0.892	0.432893
LSAMP	Limbic system-associated membrane protein [OS=Homo sapiens]	0.637	0.433102
NAA10	N-alpha-acetyltransferase 10 [OS=Homo sapiens]	0.937	0.433532
STX16	Syntaxin-16 [OS=Homo sapiens]	1.097	0.43356
RPL23A	60S ribosomal protein L23a [OS=Homo sapiens]	1.073	0.433773
NUDCD1	NudC domain-containing protein 1 [OS=Homo sapiens]	0.941	0.433846
IDH3A	Isocitrate dehydrogenase [NAD] subunit alpha, mitochondrial [OS=Homo sapiens]	1.101	0.433914
TPM3	Isoform 4 of Tropomyosin alpha-3 chain [OS=Homo sapiens]	0.961	0.434393
SMAP2	Stromal membrane-associated protein 2 [OS=Homo sapiens]	1.243	0.434402
MRPS36	Alpha-ketoglutarate dehydrogenase component 4 [OS=Homo sapiens]	0.868	0.434745
GOLGA7	Golgin subfamily A member 7 [OS=Homo sapiens]	0.911	0.434747
PDCL	Phosducin-like protein [OS=Homo sapiens]	1.343	0.434812
CHCHD4	Mitochondrial intermembrane space import and assembly protein 40 [OS=Homo sapiens]	1.131	0.434846
OPHN1	Oligophrenin-1 [OS=Homo sapiens]	1.059	0.434942
DNAL1	Dynein axonemal light chain 1 [OS=Homo sapiens]	0.946	0.435541
PDLIM2	PDZ and LIM domain protein 2 [OS=Homo sapiens]	1.042	0.435577
CASTOR2	Cytosolic arginine sensor for mTORC1 subunit 2 [OS=Homo sapiens]	0.921	0.435918
MRPL24	39S ribosomal protein L24, mitochondrial [OS=Homo sapiens]	1.132	0.436184
U2SURP	U2 snRNP-associated SURP motif-containing protein [OS=Homo sapiens]	0.999	0.436464
PPA2	Inorganic pyrophosphatase 2, mitochondrial [OS=Homo sapiens]	1.209	0.436579
DNAJB12	DnaJ homolog subfamily B member 12 [OS=Homo sapiens]	1.056	0.437734
AGPS	Alkyldihydroxyacetonephosphate synthase, peroxisomal [OS=Homo sapiens]	1.06	0.438048
EIF1B	Eukaryotic translation initiation factor 1b [OS=Homo sapiens]	1.634	0.438492
HARS2	Histidine--tRNA ligase, mitochondrial [OS=Homo sapiens]	1.062	0.438684
FGF13	Fibroblast growth factor 13 [OS=Homo sapiens]	0.846	0.439024
HPRT1	Hypoxanthine-guanine phosphoribosyltransferase [OS=Homo sapiens]	0.937	0.439257
OGFOD1	Prolyl 3-hydroxylase OGFOD1 [OS=Homo sapiens]	1.017	0.439268
TIMM50	Mitochondrial import inner membrane translocase subunit TIM50 [OS=Homo sapiens]	1.121	0.439284
TMEM87A	Transmembrane protein 87A [OS=Homo sapiens]	1.068	0.439501
ARCN1	Coatomer subunit delta [OS=Homo sapiens]	1.003	0.439662
GGNBP2	Gametogenetin-binding protein 2 [OS=Homo sapiens]	0.905	0.439857
SPRYD4	SPRY domain-containing protein 4 [OS=Homo sapiens]	1.068	0.439967
AMIGO2	Amphoterin-induced protein 2 [OS=Homo sapiens]	1.02	0.440045
RPS23	40S ribosomal protein S23 [OS=Homo sapiens]	1.084	0.4402
EIF3K	Eukaryotic translation initiation factor 3 subunit K [OS=Homo sapiens]	1.075	0.440223
JAGN1	Protein jagunal homolog 1 [OS=Homo sapiens]	1.031	0.440279
PRKCB	Protein kinase C beta type [OS=Homo sapiens]	0.895	0.440613
CHMP7	Charged multivesicular body protein 7 [OS=Homo sapiens]	1.023	0.441508
AGFG1	Arf-GAP domain and FG repeat-containing protein 1 [OS=Homo sapiens]	0.964	0.44164
PCDH11Y	Protocadherin-11 Y-linked [OS=Homo sapiens]	1.032	0.441749
RPL11	60S ribosomal protein L11 [OS=Homo sapiens]	0.729	0.441979
EXOG	Nuclease EXOG, mitochondrial [OS=Homo sapiens]	1.085	0.442141
PELP1	Proline-, glutamic acid- and leucine-rich protein 1 [OS=Homo sapiens]	1.133	0.442509
PIGS	GPI transamidase component PIG-S [OS=Homo sapiens]	1.013	0.44262
GGH	Gamma-glutamyl hydrolase [OS=Homo sapiens]	0.992	0.442908
AP1G1	AP-1 complex subunit gamma-1 [OS=Homo sapiens]	0.966	0.442966
CHML	Rab proteins geranylgeranyltransferase component A 2 [OS=Homo sapiens]	0.872	0.443033
RPSA	40S ribosomal protein SA [OS=Homo sapiens]	1.035	0.443803
ARL8B	ADP-ribosylation factor-like protein 8B [OS=Homo sapiens]	0.97	0.443887
SEC11A	Signal peptidase complex catalytic subunit SEC11A [OS=Homo sapiens]	1.039	0.444313
MRPS30	39S ribosomal protein S30, mitochondrial [OS=Homo sapiens]	1.044	0.444414
NEO1	Neogenin [OS=Homo sapiens]	0.912	0.444456
SNRPD1	Small nuclear ribonucleoprotein Sm D1 [OS=Homo sapiens]	1.034	0.44471
RAB5C	Ras-related protein Rab-5C [OS=Homo sapiens]	0.967	0.444833
NAT14	Probable N-acetyltransferase 14 [OS=Homo sapiens]	0.903	0.445039
RTN1	Reticulon-1 [OS=Homo sapiens]	1.102	0.445052
DNM1L	Isoform 8 of Dynamin-1-like protein [OS=Homo sapiens]	0.927	0.445131
CIC	Protein capicua homolog [OS=Homo sapiens]	0.817	0.445333
ATL2	Isoform 2 of Atlastin-2 [OS=Homo sapiens]	0.931	0.44564
TAGLN3	Transgelin-3 [OS=Homo sapiens]	0.93	0.445794
SLC7A14	Probable cationic amino acid transporter [OS=Homo sapiens]	1.03	0.44625
DST	Dystonin [OS=Homo sapiens]	1.007	0.446304
NME2P1	Putative nucleoside diphosphate kinase [OS=Homo sapiens]	1.954	0.446309
TNFRSF10B	Tumor necrosis factor receptor superfamily member 10B [OS=Homo sapiens]	1.064	0.446424
HOOK3	Protein Hook homolog 3 [OS=Homo sapiens]	0.943	0.44655
SLC25A46	Mitochondrial outer membrane protein SLC25A46 [OS=Homo sapiens]	1.026	0.446681
TBC1D24	TBC1 domain family member 24 [OS=Homo sapiens]	1.001	0.446795
PIP4P2	Type 2 phosphatidylinositol 4,5-bisphosphate 4-phosphatase [OS=Homo sapiens]	0.91	0.4468
ATP1B2	Sodium/potassium-transporting ATPase subunit beta-2 [OS=Homo sapiens]	1.016	0.446876
FLVCR1	Feline leukemia virus subgroup C receptor-related protein 1 [OS=Homo sapiens]	0.863	0.447057
RAB11A	Ras-related protein Rab-11A [OS=Homo sapiens]	1.141	0.447078
CLPTM1	Putative lipid scramblase CLPTM1 [OS=Homo sapiens]	1.075	0.447948
GDPD1	Lysophospholipase D GDPD1 [OS=Homo sapiens]	1.292	0.448224
SS18L1	Calcium-responsive transactivator [OS=Homo sapiens]	0.932	0.448457
SCAMP1	Secretory carrier-associated membrane protein 1 [OS=Homo sapiens]	1.06	0.448761
CAPN7	Calpain-7 [OS=Homo sapiens]	0.926	0.449175
NUTF2	Nuclear transport factor 2 [OS=Homo sapiens]	0.937	0.449198
SNRPD3	Small nuclear ribonucleoprotein Sm D3 [OS=Homo sapiens]	1.103	0.44962
OXSM	3-oxoacyl-[acyl-carrier-protein] synthase, mitochondrial [OS=Homo sapiens]	0.837	0.449908
MINDY3	Ubiquitin carboxyl-terminal hydrolase MINDY-3 [OS=Homo sapiens]	1.177	0.449978
ACOX3	Peroxisomal acyl-coenzyme A oxidase 3 [OS=Homo sapiens]	1.03	0.450054
NAA35	N-alpha-acetyltransferase 35, NatC auxiliary subunit [OS=Homo sapiens]	1.101	0.450664
PDE1B	Dual specificity calcium/calmodulin-dependent 3',5'-cyclic nucleotide phosphodiesterase 1B [OS=Homo sapiens]	1.147	0.450896
ILVBL	2-hydroxyacyl-CoA lyase 2 [OS=Homo sapiens]	1.021	0.450929
BCS1L	Mitochondrial chaperone BCS1 [OS=Homo sapiens]	0.978	0.45097
KCTD16	BTB/POZ domain-containing protein KCTD16 [OS=Homo sapiens]	1.061	0.450972
SEC63	Translocation protein SEC63 homolog [OS=Homo sapiens]	1.031	0.451013
NUP133	Nuclear pore complex protein Nup133 [OS=Homo sapiens]	0.939	0.451052
RPL4	60S ribosomal protein L4 [OS=Homo sapiens]	1.177	0.451334
GIGYF2	GRB10-interacting GYF protein 2 [OS=Homo sapiens]	1.149	0.451489
ANK3	Ankyrin-3 [OS=Homo sapiens]	1.088	0.451541
ITGA7	Isoform Alpha-7X2B of Integrin alpha-7 [OS=Homo sapiens]	0.921	0.451655
GLRX5	Glutaredoxin-related protein 5, mitochondrial [OS=Homo sapiens]	0.695	0.451735
RAD50	DNA repair protein RAD50 [OS=Homo sapiens]	1.029	0.451766
PRMT5	Protein arginine N-methyltransferase 5 [OS=Homo sapiens]	1.021	0.451768
MRPS12	28S ribosomal protein S12, mitochondrial [OS=Homo sapiens]	0.877	0.45184
RPS24	Isoform 4 of 40S ribosomal protein S24 [OS=Homo sapiens]	1.269	0.452508
MACROD1	ADP-ribose glycohydrolase MACROD1 [OS=Homo sapiens]	1.109	0.452577
RBMXL1	RNA binding motif protein, X-linked-like-1 [OS=Homo sapiens]	0.895	0.452593
MTX1	Metaxin-1 [OS=Homo sapiens]	0.961	0.452631
CBARP	Voltage-dependent calcium channel beta subunit-associated regulatory protein [OS=Homo sapiens]	0.978	0.452718
EMC7	ER membrane protein complex subunit 7 [OS=Homo sapiens]	1.136	0.45298
RBM10	RNA-binding protein 10 [OS=Homo sapiens]	0.99	0.453154
TBCB	Tubulin-folding cofactor B [OS=Homo sapiens]	0.939	0.453558
POP7	Ribonuclease P protein subunit p20 [OS=Homo sapiens]	0.91	0.453661
GIT1	ARF GTPase-activating protein GIT1 [OS=Homo sapiens]	0.992	0.454052
SELENOF	Selenoprotein F [OS=Homo sapiens]	0.992	0.454081
CALU	Calumenin [OS=Homo sapiens]	1.043	0.454125
CASP3	Caspase-3 [OS=Homo sapiens]	0.889	0.45429
NSFL1C	Isoform 2 of NSFL1 cofactor p47 [OS=Homo sapiens]	1.291	0.454381
PALD1	Paladin [OS=Homo sapiens]	1.004	0.454557
MAVS	Mitochondrial antiviral-signaling protein [OS=Homo sapiens]	0.984	0.454933
SAR1B	GTP-binding protein SAR1b [OS=Homo sapiens]	1.189	0.454996
TMEM120A	Ion channel TACAN [OS=Homo sapiens]	1.218	0.455113
GNA11	Guanine nucleotide-binding protein subunit alpha-11 [OS=Homo sapiens]	1	0.455188
VEZT	Vezatin [OS=Homo sapiens]	1.126	0.455317
LSM4	U6 snRNA-associated Sm-like protein LSm4 [OS=Homo sapiens]	0.888	0.45534
NTMT1	N-terminal Xaa-Pro-Lys N-methyltransferase 1 [OS=Homo sapiens]	0.939	0.455356
ACO2	Aconitate hydratase, mitochondrial [OS=Homo sapiens]	1.093	0.455487
TOM1	Target of Myb protein 1 [OS=Homo sapiens]	1.017	0.455811
COPB1	Coatomer subunit beta [OS=Homo sapiens]	1.093	0.455934
PHKB	Phosphorylase b kinase regulatory subunit beta [OS=Homo sapiens]	0.899	0.456124
TMEM30A	Cell cycle control protein 50A [OS=Homo sapiens]	1.038	0.456131
GAK	Cyclin-G-associated kinase [OS=Homo sapiens]	0.969	0.456316
CD58	Lymphocyte function-associated antigen 3 [OS=Homo sapiens]	1.049	0.456554
COG2	Conserved oligomeric Golgi complex subunit 2 [OS=Homo sapiens]	1.233	0.456555
CRK	Adapter molecule crk [OS=Homo sapiens]	0.941	0.456607
MAPK9	Mitogen-activated protein kinase 9 [OS=Homo sapiens]	1.164	0.456779
TSC1	Hamartin [OS=Homo sapiens]	1.011	0.456929
NDRG1	Protein NDRG1 [OS=Homo sapiens]	1.243	0.456999
UBE2M	NEDD8-conjugating enzyme Ubc12 [OS=Homo sapiens]	1.011	0.457152
BPGM	Bisphosphoglycerate mutase [OS=Homo sapiens]	0.821	0.457583
KRT1	Keratin, type II cytoskeletal 1 [OS=Homo sapiens]	0.758	0.457598
KIFBP	KIF-binding protein [OS=Homo sapiens]	0.931	0.457864
ELMO2	Engulfment and cell motility protein 2 [OS=Homo sapiens]	0.936	0.458069
ESYT2	Isoform 2 of Extended synaptotagmin-2 [OS=Homo sapiens]	0.982	0.458386
LDAH	Lipid droplet-associated hydrolase [OS=Homo sapiens]	0.882	0.458551
RGS10	Regulator of G-protein signaling 10 [OS=Homo sapiens]	1.478	0.458615
TMCC1	Transmembrane and coiled-coil domains protein 1 [OS=Homo sapiens]	0.921	0.45879
CMAS	N-acylneuraminate cytidylyltransferase [OS=Homo sapiens]	1.019	0.458838
KIF1A	Kinesin-like protein KIF1A [OS=Homo sapiens]	1.035	0.459236
GALK1	Galactokinase [OS=Homo sapiens]	1.013	0.459299
PPP3CA	Isoform 2 of Protein phosphatase 3 catalytic subunit alpha [OS=Homo sapiens]	0.94	0.459334
PLXNB2	Plexin-B2 [OS=Homo sapiens]	0.911	0.45936
DNM1	Isoform 4 of Dynamin-1 [OS=Homo sapiens]	1.071	0.46027
TIPRL	TIP41-like protein [OS=Homo sapiens]	0.908	0.460274
VPS35	Vacuolar protein sorting-associated protein 35 [OS=Homo sapiens]	1.065	0.460476
GMPS	GMP synthase [glutamine-hydrolyzing] [OS=Homo sapiens]	0.982	0.460522
RAB3B	Ras-related protein Rab-3B [OS=Homo sapiens]	1.049	0.460622
AFDN	Afadin [OS=Homo sapiens]	0.971	0.460825
NAPB	Beta-soluble NSF attachment protein [OS=Homo sapiens]	1.203	0.461368
GGT7	Glutathione hydrolase 7 [OS=Homo sapiens]	1.036	0.461377
GSS	Glutathione synthetase [OS=Homo sapiens]	0.946	0.461621
TRAPPC10	Trafficking protein particle complex subunit 10 [OS=Homo sapiens]	0.912	0.461624
WNK3	Serine/threonine-protein kinase WNK3 [OS=Homo sapiens]	0.94	0.461742
ITGB1	Integrin beta-1 [OS=Homo sapiens]	1.085	0.461868
DAPK1	Death-associated protein kinase 1 [OS=Homo sapiens]	1.599	0.461992
CDH18	Cadherin-18 [OS=Homo sapiens]	1.098	0.462187
NDUFA2	NADH dehydrogenase [ubiquinone] 1 alpha subcomplex subunit 2 [OS=Homo sapiens]	0.92	0.462371
PLCB4	1-phosphatidylinositol 4,5-bisphosphate phosphodiesterase beta-4 [OS=Homo sapiens]	0.859	0.462707
MARK2	Serine/threonine-protein kinase MARK2 [OS=Homo sapiens]	0.931	0.462735
TOMM5	Mitochondrial import receptor subunit TOM5 homolog [OS=Homo sapiens]	0.91	0.463
DLGAP4	Disks large-associated protein 4 [OS=Homo sapiens]	0.961	0.463273
PSMC1	26S proteasome regulatory subunit 4 [OS=Homo sapiens]	0.938	0.463282
TRIM46	Tripartite motif-containing protein 46 [OS=Homo sapiens]	0.99	0.463328
OGDH	2-oxoglutarate dehydrogenase complex component E1 [OS=Homo sapiens]	1.142	0.463434
NBEA	Neurobeachin [OS=Homo sapiens]	1.013	0.463527
SEPTIN4	Septin-4 [OS=Homo sapiens]	1.042	0.463545
ZDHHC2	Palmitoyltransferase ZDHHC2 [OS=Homo sapiens]	1.015	0.463728
RAB11FIP5	Rab11 family-interacting protein 5 [OS=Homo sapiens]	0.979	0.463898
EXOC5	Exocyst complex component 5 [OS=Homo sapiens]	1.066	0.464368
SH3GL2	Endophilin-A1 [OS=Homo sapiens]	0.923	0.464387
KATNB1	Katanin p80 WD40 repeat-containing subunit B1 [OS=Homo sapiens]	0.915	0.464432
PTPMT1	Phosphatidylglycerophosphatase and protein-tyrosine phosphatase 1 [OS=Homo sapiens]	1.032	0.464639
GPM6A	Neuronal membrane glycoprotein M6-a [OS=Homo sapiens]	0.759	0.464715
BMERB1	bMERB domain-containing protein 1 [OS=Homo sapiens]	1.181	0.464724
PMM1	Phosphomannomutase 1 [OS=Homo sapiens]	1.323	0.464787
RFTN1	Raftlin [OS=Homo sapiens]	0.855	0.464812
CSNK2B	Casein kinase II subunit beta [OS=Homo sapiens]	1.114	0.464974
ATAT1	Alpha-tubulin N-acetyltransferase 1 [OS=Homo sapiens]	0.855	0.464974
APC	Adenomatous polyposis coli protein [OS=Homo sapiens]	0.942	0.465354
LANCL1	Glutathione S-transferase LANCL1 [OS=Homo sapiens]	1.081	0.465728
GTPBP6	Putative GTP-binding protein 6 [OS=Homo sapiens]	1.036	0.465743
USP15	Ubiquitin carboxyl-terminal hydrolase 15 [OS=Homo sapiens]	1.06	0.465785
ITM2B	Integral membrane protein 2B [OS=Homo sapiens]	1.06	0.466001
ZC3H15	Zinc finger CCCH domain-containing protein 15 [OS=Homo sapiens]	0.893	0.466398
LASP1	LIM and SH3 domain protein 1 [OS=Homo sapiens]	0.965	0.466488
CAMK1	Calcium/calmodulin-dependent protein kinase type 1 [OS=Homo sapiens]	0.908	0.466684
GFM2	Ribosome-releasing factor 2, mitochondrial [OS=Homo sapiens]	1.05	0.466813
CNTN1	Contactin-1 [OS=Homo sapiens]	1.019	0.46688
RPS17	40S ribosomal protein S17 [OS=Homo sapiens]	1.198	0.466882
MAP1LC3B	Microtubule-associated proteins 1A/1B light chain 3B [OS=Homo sapiens]	1.045	0.467164
EPHB2	Isoform 3 of Ephrin type-B receptor 2 [OS=Homo sapiens]	0.915	0.467186
SLC25A11	Mitochondrial 2-oxoglutarate/malate carrier protein [OS=Homo sapiens]	1.026	0.467504
RPL35	60S ribosomal protein L35 [OS=Homo sapiens]	1.085	0.467699
PTBP2	Polypyrimidine tract-binding protein 2 [OS=Homo sapiens]	1.033	0.468025
LONRF2	LON peptidase N-terminal domain and RING finger protein 2 [OS=Homo sapiens]	0.699	0.468662
CLIC4	Chloride intracellular channel protein 4 [OS=Homo sapiens]	1.005	0.46872
MAGI3	Membrane-associated guanylate kinase, WW and PDZ domain-containing protein 3 [OS=Homo sapiens]	0.946	0.46889
PPP1R3F	Protein phosphatase 1 regulatory subunit 3F [OS=Homo sapiens]	1.045	0.469121
MVD	Diphosphomevalonate decarboxylase [OS=Homo sapiens]	1.14	0.469285
AK5	Adenylate kinase isoenzyme 5 [OS=Homo sapiens]	0.901	0.469304
PSMB5	Proteasome subunit beta type-5 [OS=Homo sapiens]	0.983	0.469406
NME1	Nucleoside diphosphate kinase A [OS=Homo sapiens]	1.068	0.469433
GOT2	Aspartate aminotransferase, mitochondrial [OS=Homo sapiens]	1.095	0.469466
TWF1	Twinfilin-1 [OS=Homo sapiens]	0.993	0.46952
TMED2	Transmembrane emp24 domain-containing protein 2 [OS=Homo sapiens]	1.016	0.470441
FASN	Fatty acid synthase [OS=Homo sapiens]	0.94	0.471089
SYT7	Isoform 3 of Synaptotagmin-7 [OS=Homo sapiens]	0.837	0.471206
MTREX	Exosome RNA helicase MTR4 [OS=Homo sapiens]	1.154	0.471496
TOMM40L	Mitochondrial import receptor subunit TOM40B [OS=Homo sapiens]	1.087	0.471525
GNAI2	Guanine nucleotide-binding protein G(i) subunit alpha-2 [OS=Homo sapiens]	1.223	0.471639
AAMDC	Mth938 domain-containing protein [OS=Homo sapiens]	0.942	0.471904
ATAD1	Outer mitochondrial transmembrane helix translocase [OS=Homo sapiens]	0.971	0.472373
EIF4A2	Eukaryotic initiation factor 4A-II [OS=Homo sapiens]	1.094	0.472515
TBC1D9B	TBC1 domain family member 9B [OS=Homo sapiens]	0.859	0.472673
LRRC59	Leucine-rich repeat-containing protein 59 [OS=Homo sapiens]	0.987	0.472998
MLF2	Myeloid leukemia factor 2 [OS=Homo sapiens]	1.092	0.473069
AGTPBP1	Cytosolic carboxypeptidase 1 [OS=Homo sapiens]	1.017	0.473101
PDE4D	cAMP-specific 3',5'-cyclic phosphodiesterase 4D [OS=Homo sapiens]	0.966	0.473149
UAP1	UDP-N-acetylhexosamine pyrophosphorylase [OS=Homo sapiens]	0.819	0.473187
COMMD1	COMM domain-containing protein 1 [OS=Homo sapiens]	0.944	0.47349
MTA3	Metastasis-associated protein MTA3 [OS=Homo sapiens]	1.104	0.474086
VPS9D1	VPS9 domain-containing protein 1 [OS=Homo sapiens]	0.845	0.474283
DNPH1	2'-deoxynucleoside 5'-phosphate N-hydrolase 1 [OS=Homo sapiens]	0.972	0.474571
RPL35A	60S ribosomal protein L35a [OS=Homo sapiens]	0.988	0.474964
GABRA3	Gamma-aminobutyric acid receptor subunit alpha-3 [OS=Homo sapiens]	0.945	0.475016
SMARCB1	SWI/SNF-related matrix-associated actin-dependent regulator of chromatin subfamily B member 1 [OS=Homo sapiens]	1.424	0.475102
KHSRP	Far upstream element-binding protein 2 [OS=Homo sapiens]	0.945	0.4752
DTX3	Probable E3 ubiquitin-protein ligase DTX3 [OS=Homo sapiens]	0.715	0.475542
PRPS1	Ribose-phosphate pyrophosphokinase 1 [OS=Homo sapiens]	1.011	0.475979
PAK1	Serine/threonine-protein kinase PAK 1 [OS=Homo sapiens]	0.942	0.476229
STK32C	Serine/threonine-protein kinase 32C [OS=Homo sapiens]	0.989	0.476381
REPS1	RalBP1-associated Eps domain-containing protein 1 [OS=Homo sapiens]	0.94	0.476622
PSMA5	Proteasome subunit alpha type-5 [OS=Homo sapiens]	1.082	0.477268
H1-3	Histone H1.3 [OS=Homo sapiens]	0.965	0.477574
MYO6	Isoform 1 of Unconventional myosin-VI [OS=Homo sapiens]	1.069	0.477696
AKAP8	A-kinase anchor protein 8 [OS=Homo sapiens]	1.211	0.477929
ACAD11	Acyl-CoA dehydrogenase family member 11 [OS=Homo sapiens]	1.091	0.477948
ENSA	Alpha-endosulfine [OS=Homo sapiens]	0.885	0.477948
HSPH1	Heat shock protein 105 kDa [OS=Homo sapiens]	0.957	0.478608
KPNA3	Importin subunit alpha-4 [OS=Homo sapiens]	1.091	0.478742
NDUFAF3	NADH dehydrogenase [ubiquinone] 1 alpha subcomplex assembly factor 3 [OS=Homo sapiens]	0.998	0.478797
MVP	Major vault protein [OS=Homo sapiens]	1.05	0.478908
SNX4	Sorting nexin-4 [OS=Homo sapiens]	1.002	0.479287
SRPK2	SRSF protein kinase 2 [OS=Homo sapiens]	1.015	0.479824
SF3B4	Splicing factor 3B subunit 4 [OS=Homo sapiens]	1.035	0.479862
SSR4	Translocon-associated protein subunit delta [OS=Homo sapiens]	1.046	0.480986
HNRNPU	Isoform 2 of Heterogeneous nuclear ribonucleoprotein U [OS=Homo sapiens]	0.579	0.481032
SRSF9	Serine/arginine-rich splicing factor 9 [OS=Homo sapiens]	1.137	0.481313
PPP6R3	Serine/threonine-protein phosphatase 6 regulatory subunit 3 [OS=Homo sapiens]	0.992	0.481495
ARL3	ADP-ribosylation factor-like protein 3 [OS=Homo sapiens]	1.119	0.481752
SLC22A23	Solute carrier family 22 member 23 [OS=Homo sapiens]	0.948	0.481835
GAA	Lysosomal alpha-glucosidase [OS=Homo sapiens]	0.952	0.482031
COX7C	Cytochrome c oxidase subunit 7C, mitochondrial [OS=Homo sapiens]	0.916	0.48211
PCBP4	Poly(rC)-binding protein 4 [OS=Homo sapiens]	1.022	0.482141
ARHGAP5	Rho GTPase-activating protein 5 [OS=Homo sapiens]	0.898	0.482502
CROT	Peroxisomal carnitine O-octanoyltransferase [OS=Homo sapiens]	0.965	0.482566
ELAVL4	Isoform 1 of ELAV-like protein 4 [OS=Homo sapiens]	0.902	0.482599
H4C1; H4C11; H4C12; H4C13; H4C14; H4C15; H4C16; H4C2; H4C3; H4C4; H4C5; H4C6; H4C8; H4C9	Histone H4 [OS=Homo sapiens]	0.904	0.48265
MRPL2	39S ribosomal protein L2, mitochondrial [OS=Homo sapiens]	1.052	0.482912
SCYL2	SCY1-like protein 2 [OS=Homo sapiens]	0.979	0.483206
MRPS5	28S ribosomal protein S5, mitochondrial [OS=Homo sapiens]	0.888	0.483211
EIF2S2	Eukaryotic translation initiation factor 2 subunit 2 [OS=Homo sapiens]	1.179	0.483349
PSMD4	26S proteasome non-ATPase regulatory subunit 4 [OS=Homo sapiens]	0.874	0.483832
VOPP1	Vesicular, overexpressed in cancer, prosurvival protein 1 [OS=Homo sapiens]	0.921	0.48385
HEBP1	Heme-binding protein 1 [OS=Homo sapiens]	0.982	0.483857
RTN3	Reticulon-3 [OS=Homo sapiens]	0.993	0.483991
KYAT1	Kynurenine--oxoglutarate transaminase 1 [OS=Homo sapiens]	1.211	0.484211
PCCA	Propionyl-CoA carboxylase alpha chain, mitochondrial [OS=Homo sapiens]	1.012	0.484318
GNPAT	Dihydroxyacetone phosphate acyltransferase [OS=Homo sapiens]	1.269	0.484541
NDUFA12	NADH dehydrogenase [ubiquinone] 1 alpha subcomplex subunit 12 [OS=Homo sapiens]	1.028	0.485008
RAE1	mRNA export factor RAE1 [OS=Homo sapiens]	0.997	0.485395
ABI1	Abl interactor 1 [OS=Homo sapiens]	0.963	0.48551
PCP4	Calmodulin regulator protein PCP4 [OS=Homo sapiens]	1.028	0.485666
C18orf32	UPF0729 protein C18orf32 [OS=Homo sapiens]	0.958	0.485777
GSPT1	Isoform 3 of Eukaryotic peptide chain release factor GTP-binding subunit ERF3A [OS=Homo sapiens]	1.013	0.486403
SRP9	Signal recognition particle 9 kDa protein [OS=Homo sapiens]	0.969	0.48643
RPL37	60S ribosomal protein L37 [OS=Homo sapiens]	1.337	0.487051
HNRNPD	Isoform 3 of Heterogeneous nuclear ribonucleoprotein D0 [OS=Homo sapiens]	0.853	0.487119
SLC25A36	Solute carrier family 25 member 36 [OS=Homo sapiens]	0.933	0.487379
ANXA6	Annexin A6 [OS=Homo sapiens]	1.048	0.487383
OPA3	Optic atrophy 3 protein [OS=Homo sapiens]	1.013	0.487629
SMAD4	Mothers against decapentaplegic homolog 4 [OS=Homo sapiens]	0.995	0.48772
GOLGA4	Golgin subfamily A member 4 [OS=Homo sapiens]	0.786	0.487914
SLC25A22	Mitochondrial glutamate carrier 1 [OS=Homo sapiens]	0.927	0.48828
MMAA	Methylmalonic aciduria type A protein, mitochondrial [OS=Homo sapiens]	0.866	0.488695
DNM1L	Dynamin-1-like protein [OS=Homo sapiens]	1.133	0.488779
ATOX1	Copper transport protein ATOX1 [OS=Homo sapiens]	0.947	0.488863
TUBA1A	Tubulin alpha-1A chain [OS=Homo sapiens]	1.124	0.489022
UBE2F	NEDD8-conjugating enzyme UBE2F [OS=Homo sapiens]	1.085	0.489181
TSN	Translin [OS=Homo sapiens]	1.116	0.48927
ACP1	Low molecular weight phosphotyrosine protein phosphatase [OS=Homo sapiens]	0.762	0.48963
STOML2	Stomatin-like protein 2, mitochondrial [OS=Homo sapiens]	1.121	0.489671
GMPPB	Mannose-1-phosphate guanyltransferase beta [OS=Homo sapiens]	0.979	0.490388
PPP1R18	Phostensin [OS=Homo sapiens]	0.911	0.490399
ARPIN	Isoform C15orf38-AP3S2 of Arpin [OS=Homo sapiens]	0.924	0.490484
RSPRY1	RING finger and SPRY domain-containing protein 1 [OS=Homo sapiens]	1.053	0.490536
DLAT	Dihydrolipoyllysine-residue acetyltransferase component of pyruvate dehydrogenase complex, mitochondrial [OS=Homo sapiens]	1.211	0.490737
LRPAP1	Alpha-2-macroglobulin receptor-associated protein [OS=Homo sapiens]	1.045	0.490752
SAR1A	GTP-binding protein SAR1a [OS=Homo sapiens]	0.98	0.490868
LMBRD2	G-protein coupled receptor-associated protein LMBRD2 [OS=Homo sapiens]	0.982	0.490991
TFAM	Transcription factor A, mitochondrial [OS=Homo sapiens]	0.994	0.491388
ARHGEF12	Rho guanine nucleotide exchange factor 12 [OS=Homo sapiens]	0.958	0.49141
SYTL5	Synaptotagmin-like protein 5 [OS=Homo sapiens]	0.806	0.491467
DCTN1	Dynactin subunit 1 [OS=Homo sapiens]	0.982	0.491628
AP3D1	AP-3 complex subunit delta-1 [OS=Homo sapiens]	1.081	0.492106
KLHL14	Kelch-like protein 14 [OS=Homo sapiens]	0.925	0.492398
MAP4	Isoform 5 of Microtubule-associated protein 4 [OS=Homo sapiens]	0.972	0.492399
SCN9A	Sodium channel protein type 9 subunit alpha [OS=Homo sapiens]	1.076	0.492861
PRKCSH	Glucosidase 2 subunit beta [OS=Homo sapiens]	0.952	0.492919
EFL1	Elongation factor-like GTPase 1 [OS=Homo sapiens]	0.955	0.49343
PPP1R8	Nuclear inhibitor of protein phosphatase 1 [OS=Homo sapiens]	1.074	0.493701
KIRREL3	Kin of IRRE-like protein 3 [OS=Homo sapiens]	0.848	0.493976
CBX1	Chromobox protein homolog 1 [OS=Homo sapiens]	1.033	0.494297
UQCRC1	Cytochrome b-c1 complex subunit 1, mitochondrial [OS=Homo sapiens]	1.025	0.49432
LSM14B	Isoform 3 of Protein LSM14 homolog B [OS=Homo sapiens]	1.098	0.494473
SYNJ2BP	Synaptojanin-2-binding protein [OS=Homo sapiens]	1.189	0.494558
CYFIP1	Cytoplasmic FMR1-interacting protein 1 [OS=Homo sapiens]	1.035	0.494655
MAPRE3	Isoform 2 of Microtubule-associated protein RP/EB family member 3 [OS=Homo sapiens]	0.989	0.494665
KHDRBS3	KH domain-containing, RNA-binding, signal transduction-associated protein 3 [OS=Homo sapiens]	1.057	0.494916
LSM12	Protein LSM12 [OS=Homo sapiens]	0.97	0.495037
BAIAP3	BAI1-associated protein 3 [OS=Homo sapiens]	0.938	0.495239
TOP1	DNA topoisomerase 1 [OS=Homo sapiens]	1.042	0.49556
SLC16A2	Monocarboxylate transporter 8 [OS=Homo sapiens]	1.01	0.495767
ATP8A1	Isoform 3 of Phospholipid-transporting ATPase IA [OS=Homo sapiens]	0.841	0.496509
DIAPH1	Protein diaphanous homolog 1 [OS=Homo sapiens]	1.082	0.496556
PDE12	2',5'-phosphodiesterase 12 [OS=Homo sapiens]	1.053	0.496623
EPHX2	Bifunctional epoxide hydrolase 2 [OS=Homo sapiens]	0.776	0.496676
RANBP3	Ran-binding protein 3 [OS=Homo sapiens]	0.996	0.496748
CYB5R3	NADH-cytochrome b5 reductase 3 [OS=Homo sapiens]	1.262	0.496932
GNPDA1	Glucosamine-6-phosphate isomerase 1 [OS=Homo sapiens]	1.084	0.497538
KIF5C	Kinesin heavy chain isoform 5C [OS=Homo sapiens]	0.975	0.49754
TIAL1	Nucleolysin TIAR [OS=Homo sapiens]	1.006	0.497575
DMXL2	DmX-like protein 2 [OS=Homo sapiens]	1.003	0.498524
TOMM40	Mitochondrial import receptor subunit TOM40 homolog [OS=Homo sapiens]	1.152	0.498673
LRRC40	Leucine-rich repeat-containing protein 40 [OS=Homo sapiens]	0.995	0.499523
TMEM63B	CSC1-like protein 2 [OS=Homo sapiens]	1.048	0.499696
TMEM35A	Novel acetylcholine receptor chaperone [OS=Homo sapiens]	0.66	0.49987
RAP2B	Ras-related protein Rap-2b [OS=Homo sapiens]	1.114	0.499977
NCAM1	Isoform 2 of Neural cell adhesion molecule 1 [OS=Homo sapiens]	0.891	0.500334
SORBS3	Vinexin [OS=Homo sapiens]	0.935	0.500683
KCTD12	BTB/POZ domain-containing protein KCTD12 [OS=Homo sapiens]	0.836	0.500685
MPC1	Mitochondrial pyruvate carrier 1 [OS=Homo sapiens]	0.878	0.501054
SRP72	Signal recognition particle subunit SRP72 [OS=Homo sapiens]	1.039	0.501145
SNRPE	Small nuclear ribonucleoprotein E [OS=Homo sapiens]	0.905	0.501909
FAM169A	Soluble lamin-associated protein of 75 kDa [OS=Homo sapiens]	1.092	0.501915
LAMP1	Lysosome-associated membrane glycoprotein 1 [OS=Homo sapiens]	1.093	0.502391
RANBP1	Ran-specific GTPase-activating protein [OS=Homo sapiens]	0.799	0.50244
CRELD1	Protein disulfide isomerase CRELD1 [OS=Homo sapiens]	0.897	0.502603
RPL19	60S ribosomal protein L19 [OS=Homo sapiens]	1.052	0.502979
NCAM1	Neural cell adhesion molecule 1 [OS=Homo sapiens]	0.907	0.50325
CUL1	Cullin-1 [OS=Homo sapiens]	1.09	0.50326
KALRN	Kalirin [OS=Homo sapiens]	1.031	0.503334
MRPS22	28S ribosomal protein S22, mitochondrial [OS=Homo sapiens]	1.111	0.504082
STX1B	Syntaxin-1B [OS=Homo sapiens]	1.041	0.504315
TMEM143	Transmembrane protein 143 [OS=Homo sapiens]	1.021	0.504351
UCHL3	Ubiquitin carboxyl-terminal hydrolase isozyme L3 [OS=Homo sapiens]	0.939	0.504459
PPP1R7	Protein phosphatase 1 regulatory subunit 7 [OS=Homo sapiens]	1.074	0.504487
ADPRS	ADP-ribosylhydrolase ARH3 [OS=Homo sapiens]	1.027	0.50458
DCAF7	DDB1- and CUL4-associated factor 7 [OS=Homo sapiens]	0.843	0.504745
MAP4K5	Mitogen-activated protein kinase kinase kinase kinase 5 [OS=Homo sapiens]	1.08	0.504907
QSOX2	Sulfhydryl oxidase 2 [OS=Homo sapiens]	1.062	0.504971
DLGAP1	Isoform 7 of Disks large-associated protein 1 [OS=Homo sapiens]	0.965	0.50576
ACIN1	Apoptotic chromatin condensation inducer in the nucleus [OS=Homo sapiens]	0.952	0.506021
RAP1A	Ras-related protein Rap-1A [OS=Homo sapiens]	1.141	0.506185
GTF2F2	General transcription factor IIF subunit 2 [OS=Homo sapiens]	0.913	0.506241
ARFIP2	Arfaptin-2 [OS=Homo sapiens]	0.884	0.506774
LIN7C	Protein lin-7 homolog C [OS=Homo sapiens]	0.991	0.506854
UBXN6	UBX domain-containing protein 6 [OS=Homo sapiens]	1.152	0.506975
PTPRN2	Receptor-type tyrosine-protein phosphatase N2 [OS=Homo sapiens]	1.122	0.507038
PDZD8	PDZ domain-containing protein 8 [OS=Homo sapiens]	1.059	0.507039
TARDBP	TAR DNA-binding protein 43 [OS=Homo sapiens]	1.006	0.507336
MAGEA4	Melanoma-associated antigen 4 [OS=Homo sapiens]	0.981	0.507702
B3GAT3	Galactosylgalactosylxylosylprotein 3-beta-glucuronosyltransferase 3 [OS=Homo sapiens]	0.966	0.507746
C12orf4	Protein C12orf4 [OS=Homo sapiens]	0.949	0.507893
	Elongation factor Tu, mitochondrial [OS=Homo sapiens]	1.036	0.507961
SLC9A6	Isoform 2 of Sodium/hydrogen exchanger 6 [OS=Homo sapiens]	1.109	0.508067
LAMB1	Laminin subunit beta-1 [OS=Homo sapiens]	0.997	0.508131
CTNNA1	Catenin alpha-1 [OS=Homo sapiens]	1.12	0.508405
RPL6	60S ribosomal protein L6 [OS=Homo sapiens]	1.089	0.509322
GRIA4	Glutamate receptor 4 [OS=Homo sapiens]	1.026	0.509537
ALCAM	Isoform 2 of CD166 antigen [OS=Homo sapiens]	0.833	0.509581
NSUN2	RNA cytosine C(5)-methyltransferase NSUN2 [OS=Homo sapiens]	1.001	0.509619
LDB1	LIM domain-binding protein 1 [OS=Homo sapiens]	0.974	0.509853
VTI1A	Isoform 1 of Vesicle transport through interaction with t-SNAREs homolog 1A [OS=Homo sapiens]	1.031	0.510481
CSNK1G1	Casein kinase I isoform gamma-1 [OS=Homo sapiens]	0.995	0.510552
EZR	Ezrin [OS=Homo sapiens]	0.91	0.510577
[truncated: 2,392 more rows]
